# Supplementary material for: Introgression of Heterotic Genomic Segments from Brassica carinata into Brassica juncea for Enhancing Productivity
Source: Plants (Basel). 2023 Apr 17;12(8):1677. doi: 10.3390/plants12081677 (PMC10146992; doi:10.3390/plants12081677)
Supplement: Supplementary file 1 [file plants-12-01677-s001.zip]

Archive with 9 entries (9 files):
- Table S1.pdf
- Table S2.pdf
- Table S3.pdf
- Table S4.xlsx
- Table S5.xlsx
- Table S6.xlsx
- Table S7.xlsx
- Table S8.pdf
- Table S9.pdf
