# Supplementary material for: Introgression of Heterotic Genomic Segments from Brassica carinata into Brassica juncea for Enhancing Productivity
Source: Plants (Basel). 2023 Apr 17;12(8):1677. doi: 10.3390/plants12081677 (PMC10146992; doi:10.3390/plants12081677)
Supplement: Supplementary file 1 [file plants-12-01677-s001.zip › Table S4.xlsx]

## Sheet: Sheet1
			Table S4. Marker analysis of introgression lines developed in genetic background of cultivar DRMRIJ 31
								Number of Segments per chromosome
ILs in genetic background of DRMRIJ 31 (D31_IL)	No. of segment(s) introgressed from B. carinata accession BC-4	Percent recipient genome (DRMRIJ 31) in D31_IL	Percent donor genome (B. carinata accession BC-4) in D31_IL	Percent heterozygote genome in D31_IL	Percent genome remains uncovered in D31_IL	A 01	A 02	A 03	A 04	A 05	A 06	A 07	A 08	A 09	A 10	B 01	B 02	B 03	B 04	B 05	B 06	B 07	B 08
IL-82	101	77.52	7.26815	4.05174	11.1601	15		2	1	7	1	2		5	5	10	20	7	6	2	8	7	3
IL-87	53	82.2459	2.48535	4.75555	10.5132	1	2	5		1	1		7	1	1	2	17	4	1	1	2	7
IL-89	16	79.2746	0.723426	0.262897	19.7391		1	2		1	1	3			1			2	4		1
IL-90	65	89.2063	3.07688	0.71452	7.0023	2	1	4		4	4	3	6	6	1	5	1	12	4	1	5	4	2
IL-91	15	63.6087	0.697398	1.0268	34.6672	1		1				1	3	4	1			2	1			1
IL-92	60	50.1196	14.1834	17.3502	18.3468	1			2	4	4	4		3		6		9	10	4	2	6	5
IL-94	109	52.7352	13.2666	23.1771	10.8211	7	2	11	1	2	2	2	13	3		2	5	3	10	4	4	21	17
IL-95	14	28.5657	3.56772	6.71205	61.1545					1			1			3		1	1	1		6
IL-97	45	76.0957	4.61504	10.1261	9.16312	1			1	1	1		3		1	5	1	2		2	11	11	5
IL-101	1	3.93393	0.0336448	1.78585	94.2466																1
IL-104	13	27.306	0.669064	0.845244	71.1797		1	1		1		2	2	1			1	2	1		1
IL-105	14	40.5428	1.30414	1.01022	57.1429		1	1		2	3	1				2		2				2
IL-106	10	38.9676	0.52916	1.80231	58.7009	1				1				1	1		1	3	2
IL-110	25	35.8375	2.44837	3.60233	58.1118	5	1	1		3	1	1		2		1	1	3	2	1	1	2
IL-115	19	41.0722	0.805468	0.525039	57.5973	2		1					4	1		1	3	2	2			3
IL-119	35	74.4799	1.34516	19.096	5.07892	1		5		2	2			1	1	3		4	7		2	6	1
IL-120	6	28.5592	0.702384	5.98561	64.7528							1			1				2		1	1
IL-121	45	91.1026	3.18201	3.14173	2.57366	10		1			3	1		3	1	1		3	2	1	2	2	15
IL-128	33	86.1813	1.4395	1.18434	11.1949	1		4		2	5	3		3	1	5	2	1	1		1	2	2
IL-131	9	41.7688	0.405945	1.55749	56.2678						2	1			1		1	1	2				1
IL-136	169	81.3529	10.4566	2.86295	5.32754	5	8	21		1		10	10	10		18	29	18	2	4	2	14	17
IL-139	6	37.07	0.385108	1.51286	61.0321		1					1			1			1	1		1
IL-140	31	82.8553	1.5112	0.922119	14.7114			1			2	1		1	1	3	4	6	3	1	3	4	1
IL-141	10	42.838	0.64814	0.971456	55.5424		2	3				1			1		1		1		1
IL-146	10	48.3138	0.546023	3.25858	47.8816					1				1	1	4	1		1		1
IL-156	49	70.9831	4.33754	6.48621	18.1931	2			1	2	4		1		6		2	7		6	2	3	13
IL-158	72	75.1478	2.51026	11.521	10.821	16	2	5		1	1	3	6	4	2	5	1	1	4	4	2	15
Mean	38.33	57.32	3.08	5.05	34.55	4.44	2	4.06	1.2	2.06	2.31	2.28	5.09	2.94	1.56	4.47	5.35	4.17	3.04	2.46	2.57	6.16	6.83
	Average proportion of missing genome: 34.55 %
	Average proportion of donor genome: 3.08 %
	Average proportion of recipient parent genome: 57.32%
	Average proportion of heterozygote genome: 5.05 %
