# Supplementary material for: Introgression of Heterotic Genomic Segments from Brassica carinata into Brassica juncea for Enhancing Productivity
Source: Plants (Basel). 2023 Apr 17;12(8):1677. doi: 10.3390/plants12081677 (PMC10146992; doi:10.3390/plants12081677)
Supplement: Supplementary file 1 [file plants-12-01677-s001.zip › Table S5.xlsx]

## Sheet: Sheet1
				Table S5. Marker analysis of introgression lines developed in genetic background of cultivar Pusa Mustard 30
						Number of Segments per chromosome
ILs in genetic background of Pusa Mustard 30 (PM30_IL)	No. of segment(s) introgressed from B. carinata accession BC-4	Percent recipient genome (Pusa Mustard 30) in PM30_IL	Percent donor genome (B. carinata accession BC-4) in PM30_IL	Percent heterozygote genome in PM30_IL	Percent genome remains uncovered in PM30_IL	A 01	A 02	A 03	A 04	A 05	A 06	A 07	A 08	A 09	A 10	B 01	B 02	B 03	B 04	B 05	B 06	B 07	B 08
IL-168	68	71.0543	5.17674	3.38872	20.3802	2	2		5	5		1	3	2		5	5	8	6	4	4	4	12
IL-170	45	69.3017	3.82576	10.6943	16.1782			1	2	4		3		1		4	5	6	9	1	1	1	7
IL-171	26	43.3526	2.48164	0.857554	53.3082			1	1	3		2		1		2	2	3	1	1		3	6
IL-177	108	78.4538	7.19354	2.31031	12.0424	3	1	4	13	6	1	8	1	4		8	11	7	8	8	4	8	13
IL-179	64	70.5715	4.03936	16.1717	9.21744	1	1		1	3		3	2	3		4	7	6	8	10	3	5	7
IL-180	95	83.9107	6.54441	6.21057	3.33434	3	1	3	2	7		8	6	6	2	1	8	7	8	5	4	7	17
IL-181	99	72.766	8.18371	6.06326	12.987	4	2	3	2	6		4	5	3	2	3	6	10	9	4	7	11	18
IL-182	91	78.1512	7.03441	9.48543	5.32895	2	1	2	1	7	1	3	8	5		8	9	10	10	2	5	6	11
IL-185	89	82.442	6.94792	4.09464	6.51539	1		3	1	8		3	4	4	1	6	19	4	7	6	3	8	11
IL-186	30	34.9116	4.54181	5.08587	55.4608		2		2	1	1	1		2		1	2	2	7	2	1	1	5
IL-187	43	30.76	7.05599	3.48217	58.7019	2	1		1	3		1	2	1	2	3	7	6	4		4	3	3
IL-188	98	86.8555	7.2381	3.03358	2.87286	2	1	5	2	8	1	9	2	3	2	10	8	6	8	4	3	10	14
IL-190	40	33.5225	3.50355	9.52557	53.4484	3		1	3	2		3	3	1		2	3	4	2		1	2	10
Mean	68.92	64.31	5.67	6.18	23.83	2.3	1.33	2.56	2.77	4.85	1	3.77	3.6	2.77	1.8	4.38	7.08	6.08	6.69	4.27	3.33	5.31	10.31
Average proportion of missing genome: 23.83 %
Average proportion of donor genome: 5.67 %
Average proportion of recipient parent genome: 64.31%
Average proportion of heterozygote genome: 6.18 %
