# Supplementary material for: Introgression of Heterotic Genomic Segments from Brassica carinata into Brassica juncea for Enhancing Productivity
Source: Plants (Basel). 2023 Apr 17;12(8):1677. doi: 10.3390/plants12081677 (PMC10146992; doi:10.3390/plants12081677)
Supplement: Supplementary file 1 [file plants-12-01677-s001.zip › Table S6.xlsx]

## Sheet: Sheet1
Table S6. Identified candidate genes in heterotic segments transferred from B. carinata (BC-4) into B. juncea cultivar DRMRIJ 31
**First letter in SNP position denotes either Genome A or B, after this double digit number denotes chromosome number and last portion denotes position of SNP between these number of base pairs
SNP position	Arabidopsis ortholog	Candidate genes	Candidate genes function	evalue
D31_IL89
A_02:24176343-24178343	AT5G46800.2	BOU	A BOUT DE SOUFFLE	1.32e-67
A_02:24176359-24178359	AT5G46800.2	BOU	A BOUT DE SOUFFLE	1.32e-67
A_02:24176374-24178374	AT5G46800.1	BOU	A BOUT DE SOUFFLE	5.5e-97
A_03:22861703-22863703	AT4G15410.1	PUX5	serine/threonine protein phosphatase 2A 55 kDa regulatory subunit B prime gamma	3.85e-16
A_03:22861703-22863703	AT4G22150.1	PUX3	plant UBX domain-containing protein 3	2.96e-32
A_03:28809757-28811757	AT2G23990.2	ENODL11, AtENODL11	early nodulin-like protein 11	5.92e-09
A_05:1789520-1791520	AT3G58840.1	PMD1	peroxisomal and mitochondrial division factor 1	1.03e-40
A_05:30863183-30865183	AT3G07560.1	APM2, PEX13	peroxin 13, ABERRANT PEROXISOME MORPHOLOGY 2	2.82e-24
A_07:26279398-26281398	AT1G74260.1	PUR4	purine biosynthesis 4	0
A_10:17920440-17922440	AT5G10760.1	AED1	"APOPLASTIC, EDS1-DEPENDENT 1"	1.07e-105
A_10:17920440-17922440	AT1G79720.1	no symbol available	no full name available	1.8e-48
B_03:5024604-5026604	AT3G06250.1	FRS7	FAR1-related sequence 7	7.36e-30
B_03:5095242-5097242	AT5G19450.2	CPK8, CDPK19	calcium-dependent protein kinase 19	1.78e-17
B_03:5095242-5097242	AT1G18890.1	ATCDPK1, AtCPK10, CDPK1, CPK10	calcium-dependent protein kinase 1	1.33e-10
B_04:5993923-5995923	AT4G14850.1	LOI1, MEF11	lovastatin insensitive 1, mitochondrial RNA editing factor 11	0
B_04:57677828-57679828	AT5G64870.1	FLOT3	Flotillin3	0
B_04:57989081-57991081	AT5G64440.1	FAAH, AtFAAH	fatty acid amide hydrolase	2.54e-25
B_04:57989108-57991108	AT5G64440.1	FAAH, AtFAAH	fatty acid amide hydrolase	2.54e-25
B_04:62114079-62116079	AT2G40030.1	DMS5, NRPD1B, NRPE1, DRD3, ATNRPD1B	DEFECTIVE IN MERISTEM SILENCING 5, nuclear RNA polymerase D1B	2.55e-29
B_06:13739232-13741232	AT4G00340.2	RLK4	receptor-like protein kinase 4	1.54e-153
D31_IL105
A_01:12954939-12956939	AT3G51490.2	TMT3	tonoplast monosaccharide transporter3	0
A_02:13113726-13115726	AT1G79360.1	2-Oct, ATOCT2	ORGANIC CATION TRANSPORTER 2, organic cation/carnitine transporter 2	4.3e-78
A_02:13113774-13115774	AT1G73220.1	1-Oct, AtOCT1	organic cation/carnitine transporter1	0
A_05:7735295-7737295	AT2G30470.1	VAL1, HSI2	high-level expression of sugar-inducible gene 2, VIVIPAROUS1/ABI3-LIKE1, VP1/ABI3-LIKE 1	1.11e-132
A_05:7735298-7737298	AT4G32010.2	HSI2-L1, HSL1, VAL2	VIVIPAROUS1/ABI3-LIKE2, VP1/ABI3-LIKE 2, HSI2-like 1	8.67e-57
A_05:21122097-21124097	AT1G33400.1	TPR9	tetratricopeptide repeat 9	9.32e-57
A_05:30863183-30865183	AT3G07560.1	APM2, PEX13	peroxin 13, ABERRANT PEROXISOME MORPHOLOGY 2	2.82e-24
A_06:35121433-35123433	AT5G48060.1	MCTP2	multiple C2 domain and transmembrane region protein 2	0
A_07:15831001-15833001	AT2G28840.1	XBAT31	XB3 ortholog 1 in Arabidopsis thaliana	2.29e-99
A_10:17920440-17922440	AT5G10760.1	AED1	"APOPLASTIC, EDS1-DEPENDENT 1"	1.07e-105
B_01:2614903-2616903	AT3G07830.1	PGA3	polygalacturonase 3	1.79e-97
B_01:2614972-2616972	AT3G07830.1	PGA3	polygalacturonase 3	1.79e-97
B_03:11419202-11421202	AT2G35940.1	EDA29, BLH1	BEL1-like homeodomain 1, embryo sac development arrest 29	8.45e-113
B_03:59797024-59799024	AT3G51160.1	MUR1, GMD2, MUR_1, SFR8	"GDP-D-MANNOSE-4,6-DEHYDRATASE 2", MURUS 1, SENSITIVE TO FREEZING8	0
B_05:50103581-50105581	AT3G15030.2	MEE35, TCP4	TCP family transcription factor 4, maternal effect embryo arrest 35	1.92e-151
B_05:50103581-50105581	AT1G53230.2	TCP3	"TEOSINTE BRANCHED 1, cycloidea and PCF transcription factor 3"	1.09e-102
B_07:30654855-30656855	AT1G73660.1	SIS8, M3Kdelta6	SUGAR INSENSITIVE 8	3.42e-151
B_07:38656519-38658519	AT1G72470.1	EXO70D1, ATEXO70D1	exocyst subunit exo70 family protein D1	0
B_07:43330490-43332490	AT2G21060.1	GRP2B, ATCSP4, ATGRP2B	glycine-rich protein 2B, COLD SHOCK DOMAIN PROTEIN 4	2.77e-46
B_07:43330490-43332490	AT4G38680.1	GRP2, CSP2, ATCSP2, CSDP2	glycine rich protein 2, COLD SHOCK DOMAIN PROTEIN 2, ARABIDOPSIS THALIANA COLD SHOCK PROTEIN 2, COLD SHOCK PROTEIN 2	9.71e-40
B_07:43330490-43332490	AT4G36020.3	CSDP1, AtCSP1, CSP1	cold shock protein 1, cold shock domain protein 1	9.71e-05
B_07:43330543-43332543	AT2G21060.1	GRP2B, ATCSP4, ATGRP2B	glycine-rich protein 2B, COLD SHOCK DOMAIN PROTEIN 4	2.77e-46
B_07:43330544-43332544	AT2G21060.1	GRP2B, ATCSP4, ATGRP2B	glycine-rich protein 2B, COLD SHOCK DOMAIN PROTEIN 4	2.77e-46
B_07:49541209-49543209	AT4G34200.1	EDA9, PGDH1	phosphoglycerate dehydrogenase 1, embryo sac development arrest 9	1.73e-35
B_07:49541209-49543209	AT2G27960.1	CKS1, CKS1AT	cyclin-dependent kinase-subunit 1	8.85e-15
B_07:49572078-49574078	AT4G34131.1	UGT73B3	UDP-glucosyl transferase 73B3	0
B_07:49572087-49574087	AT4G34131.1	UGT73B3	UDP-glucosyl transferase 73B3	0
B_07:49572094-49574094	AT4G34131.1	UGT73B3	UDP-glucosyl transferase 73B3	0
D31_IL120
A_03:22861703-22863703	AT4G15410.1	PUX5	serine/threonine protein phosphatase 2A 55 kDa regulatory subunit B prime gamma	5.33e-95
A_05:32390843-32392843	AT3G05030.3	NHX2, ATNHX2	sodium hydrogen exchanger 2	1.7e-86
A_05:32390843-32392843	AT5G27150.1	AT-NHX1, ATNHX1, ATNHX, NHX1	Na+/H+ exchanger 1	8.49e-77
A_05:32390898-32392898	AT3G05030.3	NHX2, ATNHX2	sodium hydrogen exchanger 2	8.89e-96
A_06:30620789-30622789	AT5G64570.3	ATBXL4, XYL4	ARABIDOPSIS THALIANA BETA-D-XYLOSIDASE 4, beta-D-xylosidase 4	0
A_06:30620789-30622789	AT5G09730.1	ATBX3, BX3, ATBXL3, BXL3, XYL3	beta-xylosidase 3, BETA-XYLOSIDASE 3	0
A_06:30620792-30622792	AT5G64570.3	ATBXL4, XYL4	ARABIDOPSIS THALIANA BETA-D-XYLOSIDASE 4, beta-D-xylosidase 4	0
A_06:30620888-30622888	AT5G64570.3	ATBXL4, XYL4	ARABIDOPSIS THALIANA BETA-D-XYLOSIDASE 4, beta-D-xylosidase 4	0
A_06:30620891-30622891	AT5G64570.3	ATBXL4, XYL4	ARABIDOPSIS THALIANA BETA-D-XYLOSIDASE 4, beta-D-xylosidase 4	0
A_07:26279398-26281398	AT1G74260.1	PUR4	purine biosynthesis 4	0
A_10:17920440-17922440	AT5G10760.1	AED1	"APOPLASTIC, EDS1-DEPENDENT 1"	1.07e-105
B_01:5699629-5701629	AT3G18035.1	HON4		2.79e-36
B_01:5699629-5701629	AT1G49950.2	ATTRB1, TRB1	TELOMERE REPEAT BINDING FACTOR 1, telomere repeat binding factor 1	1.17e-05
B_04:5993923-5995923	AT4G14850.1	LOI1, MEF11	lovastatin insensitive 1, mitochondrial RNA editing factor 11	0
B_04:57180897-57182897	AT5G65700.2	BAM1	BARELY ANY MERISTEM 1	0
B_04:57180897-57182897	AT1G75820.1	FAS3, ATCLV1, FLO5, CLV1	CLAVATA 1, FLOWER DEVELOPMENT 5, FASCIATA 3	8.8e-173
B_04:57180912-57182912	AT5G65700.2	BAM1	BARELY ANY MERISTEM 1	0
B_04:57180921-57182921	AT5G65700.2	BAM1	BARELY ANY MERISTEM 1	0
B_04:57677828-57679828	AT5G64870.1	FLOT3	Flotillin3	0
B_04:57989081-57991081	AT5G64440.1	FAAH, AtFAAH	fatty acid amide hydrolase	5.61e-79
B_04:57989108-57991108	AT5G64440.1	FAAH, AtFAAH	fatty acid amide hydrolase	5.61e-79
B_05:6652397-6654397	AT2G28670.1	ESB1	ENHANCED SUBERIN 1	2.2e-90
B_06:7557546-7559546	AT2G01190.1	PDE331	PIGMENT DEFECTIVE 331	4.33e-97
B_06:7557546-7559546	AT2G01250.1	RPL7B		5.21e-27
B_06:7557549-7559549	AT2G01190.1	PDE331	PIGMENT DEFECTIVE 331	8.78e-98
B_06:7557552-7559552	AT2G01190.1	PDE331	PIGMENT DEFECTIVE 331	1.28e-98
B_07:50556819-50558819	AT3G18490.1	ASPG1	ASPARTIC PROTEASE IN GUARD CELL 1	3.99e-165
B_07:50556821-50558821	AT3G18490.1	ASPG1	ASPARTIC PROTEASE IN GUARD CELL 1	3.99e-165
D31_IL136
A_01:6745051-6747051	AT4G21900.1	PRORP3	proteinaceous RNase P 3	7.97e-177
A_01:8669583-8671583	AT4G25030.2	AtNHR2B	NON HOST RESISTANCE 2B	2.96e-116
A_01:8669591-8671591	AT4G25030.2	AtNHR2B	NON HOST RESISTANCE 2B	2.96e-116
A_02:6645330-6647330	AT2G20300.1	ALE2	Abnormal Leaf Shape 2	8.17e-40
A_02:6645330-6647330	AT3G24540.1	AtPERK3, PERK3	proline-rich extensin-like receptor kinase 3	6.91e-22
A_02:8306980-8308980	AT5G52510.1	SCL8	SCARECROW-like 8	2.68e-134
A_02:8306993-8308993	AT5G52510.1	SCL8	SCARECROW-like 8	5.02e-130
A_02:13113774-13115774	AT1G73220.1	1-Oct, AtOCT1	organic cation/carnitine transporter1	0
A_02:24176359-24178359	AT5G46800.1	BOU	A BOUT DE SOUFFLE	5.5e-97
A_03:2644497-2646497	AT5G14520.1	PES	PESCADILLO	4.86e-65
A_03:10270312-10272312	AT2G40850.1	PI4K GAMMA 1, ATPI4K GAMMA 1	phosphoinositide 4-kinase gamma 1	0
A_03:10678702-10680702	AT2G42940.1	AHL16, TEK	TRANSPOSABLE ELEMENT SILENCING VIA AT-HOOK, AT-hook motif nuclear-localized protein 16	4.04e-133
A_03:10678717-10680717	AT2G42940.1	AHL16, TEK	TRANSPOSABLE ELEMENT SILENCING VIA AT-HOOK, AT-hook motif nuclear-localized protein 16	4.04e-133
A_03:10702143-10704143	AT2G43040.2	NPG1	no pollen germination 1	0
A_03:10894049-10896049	AT2G43700.5	LecRK-V.4	L-type lectin receptor kinase V.4	0
A_03:10894077-10896077	AT2G43700.1	LecRK-V.4	L-type lectin receptor kinase V.4	0
A_03:10894086-10896086	AT2G43700.1	LecRK-V.4	L-type lectin receptor kinase V.4	0
A_03:10894101-10896101	AT2G43700.1	LecRK-V.4	L-type lectin receptor kinase V.4	0
A_03:10894124-10896124	AT2G43700.5	LecRK-V.4	L-type lectin receptor kinase V.4	0
A_03:11536887-11538887	AT5G63120.1	RH30	RNA Helicase 30	1.15e-81
A_03:11536956-11538956	AT5G63120.1	RH30	RNA Helicase 30	1.95e-73
A_03:15360919-15362919	AT3G04910.3	ZIK4, WNK1, ATWNK1	with no lysine (K) kinase 1	2.56e-108
A_03:15360925-15362925	AT3G04910.3	ZIK4, WNK1, ATWNK1	with no lysine (K) kinase 1	2.56e-108
A_03:15360928-15362928	AT3G04910.3	ZIK4, WNK1, ATWNK1	with no lysine (K) kinase 1	2.56e-108
A_03:15360949-15362949	AT3G04910.3	ZIK4, WNK1, ATWNK1	with no lysine (K) kinase 1	2.56e-108
A_03:15360979-15362979	AT3G04910.3	ZIK4, WNK1, ATWNK1	with no lysine (K) kinase 1	2.56e-108
A_03:15360982-15362982	AT3G04910.3	ZIK4, WNK1, ATWNK1	with no lysine (K) kinase 1	2.56e-108
A_03:15360997-15362997	AT3G04910.3	ZIK4, WNK1, ATWNK1	with no lysine (K) kinase 1	2.56e-108
A_03:20981658-20983658	AT2G15480.1	UGT73B5	UDP-glucosyl transferase 73B5	0
A_03:21036527-21038527	AT2G15690.1	BLX, DYW2	DYW domain protein 2	0
A_03:21583889-21585889	AT5G23060.2	CaS	calcium sensing receptor	3.84e-77
A_03:22142861-22144861	AT5G67500.3	VDAC2, ATVDAC2	ARABIDOPSIS THALIANA VOLTAGE DEPENDENT ANION CHANNEL 2, voltage dependent anion channel 2	2.95e-108
A_03:22245594-22247594	AT3G50410.1	OBP1, DOF3.4	DOF protein 3.4, OBF binding protein 1	8.08e-108
A_03:22861703-22863703	AT4G15410.1	PUX5	serine/threonine protein phosphatase 2A 55 kDa regulatory subunit B prime gamma	5.33e-95
A_05:32390843-32392843	AT3G05030.3	NHX2, ATNHX2	sodium hydrogen exchanger 2	1.7e-86
A_05:32390898-32392898	AT3G05030.3	NHX2, ATNHX2	sodium hydrogen exchanger 2	8.89e-96
A_07:177895-179895	AT2G36070.1	TIM44-2, ATTIM44-2	translocase inner membrane subunit 44-2	9.43e-93
A_07:177908-179908	AT2G36070.1	TIM44-2, ATTIM44-2	translocase inner membrane subunit 44-2	1.58e-92
A_07:2844181-2846181	AT2G17010.2	MSL8	MscS-like 8	0
A_07:15831001-15833001	AT2G28840.1	XBAT31	XB3 ortholog 1 in Arabidopsis thaliana	2.29e-99
A_07:26279398-26281398	AT1G74260.1	PUR4	purine biosynthesis 4	0
A_08:16181681-16183681	AT4G17230.1	SCL13	SCARECROW-like 13	0
A_08:16181681-16183681	AT4G17230.2	SCL13	SCARECROW-like 13	0
A_08:16181681-16183681	AT5G48150.4	PAT1	phytochrome a signal transduction 1	1.08e-142
A_08:16950000-16952000	AT4G19100.1	PAM68	photosynthesis affected mutant 68	7.55e-59
A_08:18507093-18509093	AT2G16500.1	SPE1, AtADC1, ARGDC1, ARGDC, ADC1	arginine decarboxylase 1	0
A_08:18973734-18975734	AT4G03430.2	STA1, EMB2770	STARIK 1, EMBRYO DEFECTIVE 2770, STABILIZED 1	0
A_08:18973734-18975734	AT4G38590.2	BGAL14	beta-galactosidase 14	2.71e-34
A_08:18973755-18975755	AT4G03430.2	STA1, EMB2770	STARIK 1, EMBRYO DEFECTIVE 2770, STABILIZED 1	0
A_08:23347270-23349270	AT1G28520.3	VOZ1, ATVOZ1	VASCULAR PLANT ONE ZINC FINGER PROTEIN, vascular plant one zinc finger protein	3.62e-108
A_09:5230947-5232947	AT5G65360.1	H3.1, HTR1	histone 3.1	7.65e-69
A_09:5339023-5341023	AT5G65920.1	PUB31		0
A_09:5339024-5341024	AT5G65920.1	PUB31		0
A_09:5339056-5341056	AT3G49810.1	atPub30	U-box protein 30	0
A_09:6091806-6093806	AT2G14820.2	MEL3, NPY2	NAKED PINS IN YUC MUTANTS 2, MAB4/ENP/NPY1-LIKE 3	3.12e-85
A_09:8681715-8683715	AT1G62760.1	AtPMEI10		2.21e-92
A_09:8681715-8683715	AT4G25260.1	PMEI7	Pectin Methylesterase Inihibitor 7	1.34e-39
A_09:35178269-35180269	AT4G38520.2	APD6	Arabidopsis Pp2c clade D 6	5.9e-150
A_09:35178269-35180269	AT3G51370.1	PP2C.D6	D-CLADE TYPE 2C PROTEIN PHOSPHATASE 6	1.2e-111
A_09:35178269-35180269	AT5G02760.1	APD7, SSPP	SENESCENCE-SUPPRESSED 51 PROTEIN PHOSPHATASE, Arabidopsis Pp2c clade D 7	3.42e-107
A_09:35178290-35180290	AT4G38520.2	APD6	Arabidopsis Pp2c clade D 6	5.9e-150
A_09:35328789-35330789	AT5G41240.1	ATGSTT2, GSTT2, GST10B	glutathione S-transferase THETA 2	1.38e-50
A_09:38523128-38525128	AT3G57990.1	OEP40		6.16e-139
B_01:2360064-2362064	AT3G07130.2	PAP15, ATPAP15	PURPLE ACID PHOSPHATASE 15, purple acid phosphatase 15	1.26e-64
B_01:2360076-2362076	AT3G07130.2	PAP15, ATPAP15	PURPLE ACID PHOSPHATASE 15, purple acid phosphatase 15	1.26e-64
B_01:2360112-2362112	AT3G07130.2	PAP15, ATPAP15	PURPLE ACID PHOSPHATASE 15, purple acid phosphatase 15	8.12e-65
B_01:2614903-2616903	AT3G07830.1	PGA3	polygalacturonase 3	1.79e-97
B_01:5051000-5053000	AT3G16050.1	ATPDX1.2, A37, PDX1.2	pyridoxine biosynthesis 1.2, ARABIDOPSIS THALIANA PYRIDOXINE BIOSYNTHESIS 1.2	0
B_01:5051000-5053000	AT5G01410.2	PDX1, ATPDX1.3, ATPDX1, PDX1.3, RSR4	REDUCED SUGAR RESPONSE 4, PYRIDOXINE BIOSYNTHESIS 1.3, ARABIDOPSIS THALIANA PYRIDOXINE BIOSYNTHESIS 1.3	1.11e-135
B_01:21873370-21875370	AT2G40970.1	MYBC1		7.44e-21
B_01:21873370-21875370	AT3G46640.3	LUX, PCL1	PHYTOCLOCK 1, LUX ARRHYTHMO	5.43e-19
B_01:22205978-22207978	AT3G09070.1	OPS	OCTOPUS	0
B_01:22645857-22647857	AT4G18700.1	SnRK3.9, PKS8, CIPK12, WL4, ATWL4	WPL4-LIKE 4, CBL-interacting protein kinase 12, protein kinase 8, SNF1-RELATED PROTEIN KINASE 3.9	0
B_01:47119064-47121064	AT4G13370.1	CORD3	CORTICAL MICROTUBULE DISORDERING3	0
B_01:58632859-58634859	AT1G55915.4	WSS1A	Wss1/SPRTN type repair protease A	8.21e-106
B_02:3300320-3302320	AT4G32620.2	EPCR1		0
B_02:6375531-6377531	AT4G24800.4	ECIP1, MRF3	EIN2 C-terminus Interacting Protein 1, MA3 domain-containing translation regulatory factor 3	0
B_02:6375534-6377534	AT4G24800.4	ECIP1, MRF3	EIN2 C-terminus Interacting Protein 1, MA3 domain-containing translation regulatory factor 3	0
B_02:16011942-16013942	AT4G17060.1	FIP2	FRIGIDA interacting protein 2	3.14e-102
B_02:16011942-16013942	AT3G24860.1	AST1	Arabidopsis SIP1 clade Trihelix1	1.63e-11
B_02:17547955-17549955	AT4G20440.2	smB	small nuclear ribonucleoprotein associated protein B	3.41e-59
B_02:24458893-24460893	AT5G41220.3	ATGSTT3, GSTT3, GST10C	glutathione S-transferase THETA 3	1.14e-41
B_02:35479920-35481920	AT4G23160.2	CRK8	cysteine-rich RLK (RECEPTOR-like protein kinase) 8	4.57e-65
B_02:36129560-36131560	AT2G13790.1	BKK1, ATSERK4, SERK4, BAK7	BRI1- ASSOCIATED KINASE 7, BAK1-LIKE 1, somatic embryogenesis receptor-like kinase 4, SOMATIC EMBRYOGENESIS RECEPTOR-LIKE KINASE 4	9.1e-28
B_02:39415220-39417220	AT3G45600.2	TET3	tetraspanin3	2.65e-95
B_02:45603564-45605564	AT3G47600.2	MYB94, ATMYBCP70, ATMYB94	myb domain protein 94	1.27e-15
B_02:52491605-52493605	AT4G11260.1	EDM1, RPR1, ATSGT1B, SGT1B, ETA3	ENHANCED DOWNY MILDEW 1, ENHANCER OF TIR1-1 AUXIN RESISTANCE 3	1.53e-39
B_02:58201892-58203892	AT3G59740.1	LecRK-V.7	L-type lectin receptor kinase V.7	0
B_02:58201895-58203895	AT3G59740.1	LecRK-V.7	L-type lectin receptor kinase V.7	0
B_02:58506375-58508375	AT1G68120.1	ATBPC3, BPC3	basic pentacysteine 3	5.06e-118
B_02:58506393-58508393	AT1G68120.1	ATBPC3, BPC3	basic pentacysteine 3	5.06e-118
B_02:58506494-58508494	AT1G68120.1	ATBPC3, BPC3	basic pentacysteine 3	5.06e-118
B_02:64283803-64285803	AT1G75020.1	LPAT4	lysophosphatidyl acyltransferase 4	2.21e-169
B_02:64283809-64285809	AT3G18850.2	LPAT5	lysophosphatidyl acyltransferase 5	1.67e-108
B_02:65114276-65116276	AT1G76430.1	PHT1;9	phosphate transporter 1;9	3.69e-159
B_02:65114301-65116301	AT1G76430.1	PHT1;9	phosphate transporter 1;9	3.69e-159
B_02:65123666-65125666	AT1G76490.1	MAD3, HMGR1, AtHMGR1, HMG1	3-HYDROXY-3-METHYLGLUTARYL COA REDUCTASE 1, hydroxy methylglutaryl CoA reductase 1, miRNA action deficient 3	2.75e-101
B_02:65905948-65907948	AT1G78080.1	AtWIND1, WIND1, RAP2.4	wound induced dedifferentiation 1, related to AP2 4	7.04e-92
B_03:7032225-7034225	AT4G26140.1	BGAL12	beta-galactosidase 12	2.35e-09
B_03:9100086-9102086	AT5G50740.1	AtHMP52	HEAVY METAL ASSOCIATED PROTEIN 52	4.89e-32
B_03:11419202-11421202	AT2G35940.1	EDA29, BLH1	BEL1-like homeodomain 1, embryo sac development arrest 29	8.45e-113
B_03:13462145-13464145	AT2G39700.1	ATEXPA4, XPA4, ATEXP4, EXPA4, ATHEXP ALPHA 1.6	expansin A4	3.32e-80
B_03:14540174-14542174	AT2G41740.1	VLN2, ATVLN2	villin 2	2.13e-19
B_03:15004559-15006559	AT2G43040.2	NPG1	no pollen germination 1	0
B_03:16517040-16519040	AT2G46850.1	no symbol available	no full name available	3.51e-141
B_03:18717703-18719703	AT2G24720.1	GLR2.2, ATGLR2.2	glutamate receptor 2.2	4.53e-14
B_03:18717709-18719709	AT2G24720.1	GLR2.2, ATGLR2.2	glutamate receptor 2.2	4.53e-14
B_03:26537558-26539558	AT4G00700.1	MCTP9	multiple C2 domain and transmembrane region protein 9	0
B_03:32988365-32990365	AT4G36400.2	D2HGDH	D-2-hydroxyglutarate dehydrogenase	3.22e-56
B_03:55930402-55932402	AT3G47420.2	AtG3Pp1, ATPS3, G3Pp1, PS3	Glycerol-3-phosphate permease 1, phosphate starvation-induced gene 3	0
B_03:58466664-58468664	AT3G49590.3	ATG13a	autophagy-related 13a	3.98e-48
B_03:59797024-59799024	AT3G51160.1	MUR1, GMD2, MUR_1, SFR8	"GDP-D-MANNOSE-4,6-DEHYDRATASE 2", MURUS 1, SENSITIVE TO FREEZING8	0
B_03:60062962-60064962	AT2G38540.1	ATLTP1, AtLtpI-4, LTP1, LP1	ARABIDOPSIS THALIANA LIPID TRANSFER PROTEIN 1, lipid transfer protein 1, LIPID TRANSFER PROTEIN 1	8.56e-40
B_03:60242462-60244462	AT3G51770.2	ATEOL1, ETO1	ETHYLENE OVERPRODUCER 1, ARABIDOPSIS ETHYLENE OVERPRODUCER 1	0
B_03:60522215-60524215	AT3G59420.1	CR4, ACR4	crinkly4	4.18e-66
B_03:64741099-64743099	AT3G59400.1	GUN4	GENOMES UNCOUPLED 4	1.22e-91
B_03:64741106-64743106	AT3G59400.1	GUN4	GENOMES UNCOUPLED 4	1.22e-91
B_03:65740850-65742850	AT3G60820.2	PBF1		1.05e-79
B_03:65740850-65742850	AT3G60830.1	ARP7, ATARP7	actin-related protein 7	2.56e-52
B_04:6260020-6262020	AT3G52890.4	KIPK	KCBP-interacting protein kinase	4.11e-172
B_04:6497079-6499079	AT3G53720.1	CHX20, ATCHX20	cation/H+ exchanger 20	7.48e-180
B_05:1603944-1605944	AT2G38310.1	AtPYL4, PYL4, RCAR10	PYR1-like 4, regulatory components of ABA receptor 10	1.81e-119
B_05:1787619-1789619	AT1G02050.1	PKSA, LAP6	polyketide synthase A, LESS ADHESIVE POLLEN 6	0
B_05:1787619-1789619	AT5G13930.1	ATCHS, CHS, TT4	TRANSPARENT TESTA 4, CHALCONE SYNTHASE	1.29e-68
B_05:2473275-2475275	AT2G36380.1	ABCG34, AtABCG34, PDR6, ATPDR6	pleiotropic drug resistance 6, PLEIOTROPIC DRUG RESISTANCE 6, ATP-binding cassette G34	8.76e-133
B_05:2473275-2475275	AT1G66950.1	ABCG39, ATPDR11, PDR11	ATP-binding cassette G39, PLEIOTROPIC DRUG RESISTANCE 11, pleiotropic drug resistance 11	2.48e-132
B_05:2493749-2495749	AT3G44480.2	cog1, RPP1	recognition of peronospora parasitica 1	3.56e-90
B_05:2562556-2564556	AT2G36130.1	Cyclophilin	Cyclophilin	1.08e-35
B_06:13739232-13741232	AT4G00340.1	RLK4	receptor-like protein kinase 4	8.14e-155
B_06:18596428-18598428	AT1G20160.2	SBT5.2(b), SBT5.2(a), CRSP, ATSBT5.2	CO2 RESPONSE SECRETED PROTEASE	0
B_07:40803490-40805490	AT1G33430.3	KNS4, UPEX1	UNEVEN PATTERN OF EXINE1, KAONASHI 4	1.05e-122
B_07:40803490-40805490	AT1G32930.1	AtGALT31A, GALT31A	glycosyltransferase of CAZY family GT31 A	5.94e-67
B_07:43691939-43693939	AT1G25440.1	COL16, BBX15	B-box domain protein 15	1.81e-162
B_07:46011400-46013400	AT1G17140.2	RIP1, ICR1	interactor of constitutively active ROP 1, ROP INTERACTIVE PARTNER 1	4.48e-177
B_07:48430485-48432485	AT4G21534.2	SPHK2	sphingosine kinase 2	1.27e-121
B_07:49541209-49543209	AT4G34200.1	EDA9, PGDH1	phosphoglycerate dehydrogenase 1, embryo sac development arrest 9	1.73e-35
B_07:49541209-49543209	AT2G27960.1	CKS1, CKS1AT	cyclin-dependent kinase-subunit 1	8.85e-15
B_07:49572078-49574078	AT4G34131.1	UGT73B3	UDP-glucosyl transferase 73B3	0
B_07:49934609-49936609	AT1G22530.1	PATL2	PATELLIN 2	0
B_07:50556819-50558819	AT3G18490.1	ASPG1	ASPARTIC PROTEASE IN GUARD CELL 1	3.99e-165
B_07:51280439-51282439	AT1G29120.7	UP9	UP9	9.94e-39
B_07:53061737-53063737	AT4G35890.1	LARP1c, AtLARP1c	La related protein 1c	1.57e-57
B_07:53421098-53423098	AT4G26640.3	AtWRKY20, WRKY20		4.62e-83
B_07:53706493-53708493	AT2G20580.1	ATRPN1A, RPN1A	26S PROTEASOME REGULATORY SUBUNIT S2 1A, 26S proteasome regulatory subunit S2 1A	3.78e-95
B_07:55148814-55150814	AT1G20350.1	ATTIM17-1, TIM17-1	translocase inner membrane subunit 17-1	5.12e-69
B_07:55148814-55150814	AT3G10110.1	MEE67	maternal effect embryo arrest 67	0.000352
B_07:55229799-55231799	AT1G19850.1	IAA24, MP, ARF5	indole-3-acetic acid inducible 24, AUXIN RESPONSE FACTOR 5, MONOPTEROS	2.39e-178
B_07:55972026-55974026	AT1G15690.1	AtVHP1;1, AtAVP1, ATAVP3, AVP-3, AVP1, FUGU5, VHP1	ARABIDOPSIS THALIANA V-PPASE 3, FUGU 5	5.55e-177
B_07:55972059-55974059	AT1G15690.1	AtVHP1;1, AtAVP1, ATAVP3, AVP-3, AVP1, FUGU5, VHP1	ARABIDOPSIS THALIANA V-PPASE 3, FUGU 5	5.55e-177
B_07:56512236-56514236	AT1G12370.2	PHR1, UVR2	UV RESISTANCE 2, photolyase 1	0
B_08:17094021-17096021	AT5G05630.1	RMV1, LAT1, PUT3, LHR1	POLYAMINE UPTAKE TRANSPORTER 3, OWER EXPRESSION OF HEAT RESPONSIVE GENE1, L-Amino acid Transporter1, resistant to methyl viologen 1	0
B_08:23888980-23890980	AT4G23160.2	CRK8	cysteine-rich RLK (RECEPTOR-like protein kinase) 8	9.85e-29
B_08:23888980-23890980	AT1G26390.1	AtBBE4		6.3e-13
B_08:32510688-32512688	AT5G52170.1	HDG7	homeodomain GLABROUS 7	3.65e-112
B_08:32510688-32512688	AT4G00730.1	AHDP, ANL2	ANTHOCYANINLESS 2, ARABIDOPSIS THALIANA HOMEODOMAIN PROTEIN	6.72e-81
B_08:32683991-32685991	AT4G25440.3	ZFWD1	zinc finger WD40 repeat protein 1	2.29e-98
B_08:33212919-33214919	AT4G23160.2	CRK8	cysteine-rich RLK (RECEPTOR-like protein kinase) 8	8.02e-101
B_08:33212919-33214919	AT5G05850.1	PIRL1	plant intracellular ras group-related LRR 1	1.24e-14
B_08:33345279-33347279	AT5G51590.1	AHL4	AT-HOOK MOTIF NUCLEAR LOCALIZED PROTEIN 4	2.95e-30
B_08:67713395-67715395	AT1G14687.1	AtHB32, HB32, ZHD14	homeobox protein 32, ZINC FINGER HOMEODOMAIN 14	1.44e-83
D31_IL156
A_01:6745051-6747051	AT4G21900.1	PRORP3	proteinaceous RNase P 3	7.97e-177
A_04:22368916-22370916	AT2G45580.3	CYP76C3	"cytochrome P450, family 76, subfamily C, polypeptide 3"	3.28e-34
A_05:2091145-2093145	AT3G59690.2	IQD13	IQ-domain 13	5.62e-93
A_06:35121423-35123423	AT5G48060.1	MCTP2	multiple C2 domain and transmembrane region protein 2	0
A_06:35121423-35123423	AT5G06850.1	MCTP1, FTIP1	FT-interacting protein 1, multiple C2 domain and transmembrane region protein 1	0
A_06:37987602-37989602	AT2G01190.1	PDE331	PIGMENT DEFECTIVE 331	9.01e-124
A_06:38601898-38603898	AT5G46280.1	MCM3	MINICHROMOSOME MAINTENANCE 3	8.52e-122
A_10:412204-414204	AT1G01040.1	EMB76, SIN1, SUS1, ATDCL1, DCL1, ASU1, EMB60, CAF	ABNORMAL SUSPENSOR 1, EMBRYO DEFECTIVE 60, EMBRYO DEFECTIVE 76, SUSPENSOR 1, dicer-like 1, CARPEL FACTORY, DICER-LIKE 1, SHORT INTEGUMENTS 1	0
A_10:702484-704484	AT1G02640.1	BXL2, ATBXL2	beta-xylosidase 2, BETA-XYLOSIDASE 2	0
A_10:801767-803767	AT4G02570.1	ICU13, AXR6, ATCUL1, CUL1, ETA1	cullin 1, AUXIN RESISTANT 6, INCURVATA 13	6.77e-180
A_10:1248955-1250955	AT1G03970.1	GBF4	G-box binding factor 4	2.16e-94
A_10:1248961-1250961	AT1G03970.1	GBF4	G-box binding factor 4	2.16e-94
A_10:1280849-1282849	AT1G04080.4	PRP39a, PRP39		1.65e-121
B_02:6375531-6377531	AT4G24800.4	ECIP1, MRF3	EIN2 C-terminus Interacting Protein 1, MA3 domain-containing translation regulatory factor 3	0
B_03:4696178-4698178	AT5G17870.2	PSRP6	plastid-specific 50S ribosomal protein 6	3.01e-42
B_03:15004559-15006559	AT2G43040.2	NPG1	no pollen germination 1	0
B_03:18717703-18719703	AT4G31710.1	ATGLR2.4, GLR2.4	ARABIDOPSIS THALIANA GLUTAMATE RECEPTOR 2.4, glutamate receptor 2.4	3.03e-10
B_03:19011909-19013909	AT4G23160.2	CRK8	cysteine-rich RLK (RECEPTOR-like protein kinase) 8	5.94e-59
B_03:29420490-29422490	AT3G11490.1	ROPGAP4	ROP guanosine triphosphatase (GTPase)-activating protein 4	5.88e-35
B_03:54739307-54741307	AT3G46230.1	HSP17.4, ATHSP17.4	heat shock protein 17.4, ARABIDOPSIS THALIANA HEAT SHOCK PROTEIN 17.4	3.13e-85
B_03:55930402-55932402	AT3G47420.2	AtG3Pp1, ATPS3, G3Pp1, PS3	Glycerol-3-phosphate permease 1, phosphate starvation-induced gene 3	0
B_05:46435876-46437876	AT3G20540.2	POLGAMMA1, PolIB	polymerase gamma 1, polymerase I B	7.94e-87
B_05:48145569-48147569	AT3G18490.1	ASPG1	ASPARTIC PROTEASE IN GUARD CELL 1	0
B_05:50103581-50105581	AT3G15030.2	MEE35, TCP4	TCP family transcription factor 4, maternal effect embryo arrest 35	1.92e-151
B_05:50509446-50511446	AT3G14310.1	OZS2, ATPME3, PME3	pectin methylesterase 3, OVERLY ZINC SENSITIVE 2	8.23e-82
B_05:50509447-50511447	AT3G14310.1	OZS2, ATPME3, PME3	pectin methylesterase 3, OVERLY ZINC SENSITIVE 2	8.23e-82
B_05:54380143-54382143	AT5G27320.1	ATGID1C, GID1C	GA INSENSITIVE DWARF1C	9.33e-10
B_06:13739232-13741232	AT4G00340.1	RLK4	receptor-like protein kinase 4	8.14e-155
B_06:18596428-18598428	AT1G20160.2	SBT5.2(b), SBT5.2(a), CRSP, ATSBT5.2	CO2 RESPONSE SECRETED PROTEASE	0
B_07:31936306-31938306	AT1G72010.1	TCP22, AtTCP22	TCP domain protein 22	7.04e-73
B_08:17094021-17096021	AT5G05630.1	RMV1, LAT1, PUT3, LHR1	POLYAMINE UPTAKE TRANSPORTER 3, OWER EXPRESSION OF HEAT RESPONSIVE GENE1, L-Amino acid Transporter1, resistant to methyl viologen 1	0
B_08:17094021-17096021	AT1G31830.1	AtPUT2, PQR2, PUT2	POLYAMINE UPTAKE TRANSPORTER 2, PARAQUAT-RESISTANT 2	0
B_08:23888980-23890980	AT4G23160.2	CRK8	cysteine-rich RLK (RECEPTOR-like protein kinase) 8	9.85e-29
B_08:23888980-23890980	AT1G26390.1	AtBBE4		6.3e-13
B_08:32510688-32512688	AT5G52170.1	HDG7	homeodomain GLABROUS 7	3.65e-112
B_08:33345279-33347279	AT5G51590.1	AHL4	AT-HOOK MOTIF NUCLEAR LOCALIZED PROTEIN 4	2.95e-30
B_08:67713395-67715395	AT1G14687.1	AtHB32, HB32, ZHD14	homeobox protein 32, ZINC FINGER HOMEODOMAIN 14	1.44e-83

## Sheet: Sheet2
BOU	A BOUT DE SOUFFLE
BOU	A BOUT DE SOUFFLE
BOU	A BOUT DE SOUFFLE
PUX5	serine/threonine protein phosphatase 2A 55 kDa regulatory subunit B prime gamma
PUX3	plant UBX domain-containing protein 3
ENODL11, AtENODL11	early nodulin-like protein 11
PMD1	peroxisomal and mitochondrial division factor 1
APM2, PEX13	peroxin 13, ABERRANT PEROXISOME MORPHOLOGY 2
PUR4	purine biosynthesis 4
AED1	"APOPLASTIC, EDS1-DEPENDENT 1"
no symbol available	no full name available
FRS7	FAR1-related sequence 7
CPK8, CDPK19	calcium-dependent protein kinase 19
ATCDPK1, AtCPK10, CDPK1, CPK10	calcium-dependent protein kinase 1
LOI1, MEF11	lovastatin insensitive 1, mitochondrial RNA editing factor 11
FLOT3	Flotillin3
FAAH, AtFAAH	fatty acid amide hydrolase
FAAH, AtFAAH	fatty acid amide hydrolase
DMS5, NRPD1B, NRPE1, DRD3, ATNRPD1B	DEFECTIVE IN MERISTEM SILENCING 5, nuclear RNA polymerase D1B
RLK4	receptor-like protein kinase 4
TMT3	tonoplast monosaccharide transporter3
2-Oct, ATOCT2	ORGANIC CATION TRANSPORTER 2, organic cation/carnitine transporter 2
1-Oct, AtOCT1	organic cation/carnitine transporter1
VAL1, HSI2	high-level expression of sugar-inducible gene 2, VIVIPAROUS1/ABI3-LIKE1, VP1/ABI3-LIKE 1
HSI2-L1, HSL1, VAL2	VIVIPAROUS1/ABI3-LIKE2, VP1/ABI3-LIKE 2, HSI2-like 1
TPR9	tetratricopeptide repeat 9
APM2, PEX13	peroxin 13, ABERRANT PEROXISOME MORPHOLOGY 2
MCTP2	multiple C2 domain and transmembrane region protein 2
XBAT31	XB3 ortholog 1 in Arabidopsis thaliana
AED1	"APOPLASTIC, EDS1-DEPENDENT 1"
PGA3	polygalacturonase 3
PGA3	polygalacturonase 3
EDA29, BLH1	BEL1-like homeodomain 1, embryo sac development arrest 29
MUR1, GMD2, MUR_1, SFR8	"GDP-D-MANNOSE-4,6-DEHYDRATASE 2", MURUS 1, SENSITIVE TO FREEZING8
MEE35, TCP4	TCP family transcription factor 4, maternal effect embryo arrest 35
TCP3	"TEOSINTE BRANCHED 1, cycloidea and PCF transcription factor 3"
SIS8, M3Kdelta6	SUGAR INSENSITIVE 8
EXO70D1, ATEXO70D1	exocyst subunit exo70 family protein D1
GRP2B, ATCSP4, ATGRP2B	glycine-rich protein 2B, COLD SHOCK DOMAIN PROTEIN 4
GRP2, CSP2, ATCSP2, CSDP2	glycine rich protein 2, COLD SHOCK DOMAIN PROTEIN 2, ARABIDOPSIS THALIANA COLD SHOCK PROTEIN 2, COLD SHOCK PROTEIN 2
CSDP1, AtCSP1, CSP1	cold shock protein 1, cold shock domain protein 1
GRP2B, ATCSP4, ATGRP2B	glycine-rich protein 2B, COLD SHOCK DOMAIN PROTEIN 4
GRP2B, ATCSP4, ATGRP2B	glycine-rich protein 2B, COLD SHOCK DOMAIN PROTEIN 4
EDA9, PGDH1	phosphoglycerate dehydrogenase 1, embryo sac development arrest 9
CKS1, CKS1AT	cyclin-dependent kinase-subunit 1
UGT73B3	UDP-glucosyl transferase 73B3
UGT73B3	UDP-glucosyl transferase 73B3
UGT73B3	UDP-glucosyl transferase 73B3
PUX5	serine/threonine protein phosphatase 2A 55 kDa regulatory subunit B prime gamma
NHX2, ATNHX2	sodium hydrogen exchanger 2
AT-NHX1, ATNHX1, ATNHX, NHX1	Na+/H+ exchanger 1
NHX2, ATNHX2	sodium hydrogen exchanger 2
ATBXL4, XYL4	ARABIDOPSIS THALIANA BETA-D-XYLOSIDASE 4, beta-D-xylosidase 4
ATBX3, BX3, ATBXL3, BXL3, XYL3	beta-xylosidase 3, BETA-XYLOSIDASE 3
ATBXL4, XYL4	ARABIDOPSIS THALIANA BETA-D-XYLOSIDASE 4, beta-D-xylosidase 4
ATBXL4, XYL4	ARABIDOPSIS THALIANA BETA-D-XYLOSIDASE 4, beta-D-xylosidase 4
ATBXL4, XYL4	ARABIDOPSIS THALIANA BETA-D-XYLOSIDASE 4, beta-D-xylosidase 4
PUR4	purine biosynthesis 4
AED1	"APOPLASTIC, EDS1-DEPENDENT 1"
HON4
ATTRB1, TRB1	TELOMERE REPEAT BINDING FACTOR 1, telomere repeat binding factor 1
LOI1, MEF11	lovastatin insensitive 1, mitochondrial RNA editing factor 11
BAM1	BARELY ANY MERISTEM 1
FAS3, ATCLV1, FLO5, CLV1	CLAVATA 1, FLOWER DEVELOPMENT 5, FASCIATA 3
BAM1	BARELY ANY MERISTEM 1
BAM1	BARELY ANY MERISTEM 1
FLOT3	Flotillin3
FAAH, AtFAAH	fatty acid amide hydrolase
FAAH, AtFAAH	fatty acid amide hydrolase
ESB1	ENHANCED SUBERIN 1
PDE331	PIGMENT DEFECTIVE 331
RPL7B
PDE331	PIGMENT DEFECTIVE 331
PDE331	PIGMENT DEFECTIVE 331
ASPG1	ASPARTIC PROTEASE IN GUARD CELL 1
ASPG1	ASPARTIC PROTEASE IN GUARD CELL 1
PRORP3	proteinaceous RNase P 3
AtNHR2B	NON HOST RESISTANCE 2B
AtNHR2B	NON HOST RESISTANCE 2B
ALE2	Abnormal Leaf Shape 2
AtPERK3, PERK3	proline-rich extensin-like receptor kinase 3
SCL8	SCARECROW-like 8
SCL8	SCARECROW-like 8
1-Oct, AtOCT1	organic cation/carnitine transporter1
BOU	A BOUT DE SOUFFLE
PES	PESCADILLO
PI4K GAMMA 1, ATPI4K GAMMA 1	phosphoinositide 4-kinase gamma 1
AHL16, TEK	TRANSPOSABLE ELEMENT SILENCING VIA AT-HOOK, AT-hook motif nuclear-localized protein 16
AHL16, TEK	TRANSPOSABLE ELEMENT SILENCING VIA AT-HOOK, AT-hook motif nuclear-localized protein 16
NPG1	no pollen germination 1
LecRK-V.4	L-type lectin receptor kinase V.4
LecRK-V.4	L-type lectin receptor kinase V.4
LecRK-V.4	L-type lectin receptor kinase V.4
LecRK-V.4	L-type lectin receptor kinase V.4
LecRK-V.4	L-type lectin receptor kinase V.4
RH30	RNA Helicase 30
RH30	RNA Helicase 30
ZIK4, WNK1, ATWNK1	with no lysine (K) kinase 1
ZIK4, WNK1, ATWNK1	with no lysine (K) kinase 1
ZIK4, WNK1, ATWNK1	with no lysine (K) kinase 1
ZIK4, WNK1, ATWNK1	with no lysine (K) kinase 1
ZIK4, WNK1, ATWNK1	with no lysine (K) kinase 1
ZIK4, WNK1, ATWNK1	with no lysine (K) kinase 1
ZIK4, WNK1, ATWNK1	with no lysine (K) kinase 1
UGT73B5	UDP-glucosyl transferase 73B5
BLX, DYW2	DYW domain protein 2
CaS	calcium sensing receptor
VDAC2, ATVDAC2	ARABIDOPSIS THALIANA VOLTAGE DEPENDENT ANION CHANNEL 2, voltage dependent anion channel 2
OBP1, DOF3.4	DOF protein 3.4, OBF binding protein 1
PUX5	serine/threonine protein phosphatase 2A 55 kDa regulatory subunit B prime gamma
NHX2, ATNHX2	sodium hydrogen exchanger 2
NHX2, ATNHX2	sodium hydrogen exchanger 2
TIM44-2, ATTIM44-2	translocase inner membrane subunit 44-2
TIM44-2, ATTIM44-2	translocase inner membrane subunit 44-2
MSL8	MscS-like 8
XBAT31	XB3 ortholog 1 in Arabidopsis thaliana
PUR4	purine biosynthesis 4
SCL13	SCARECROW-like 13
SCL13	SCARECROW-like 13
PAT1	phytochrome a signal transduction 1
PAM68	photosynthesis affected mutant 68
SPE1, AtADC1, ARGDC1, ARGDC, ADC1	arginine decarboxylase 1
STA1, EMB2770	STARIK 1, EMBRYO DEFECTIVE 2770, STABILIZED 1
BGAL14	beta-galactosidase 14
STA1, EMB2770	STARIK 1, EMBRYO DEFECTIVE 2770, STABILIZED 1
VOZ1, ATVOZ1	VASCULAR PLANT ONE ZINC FINGER PROTEIN, vascular plant one zinc finger protein
H3.1, HTR1	histone 3.1
PUB31
PUB31
atPub30	U-box protein 30
MEL3, NPY2	NAKED PINS IN YUC MUTANTS 2, MAB4/ENP/NPY1-LIKE 3
AtPMEI10
PMEI7	Pectin Methylesterase Inihibitor 7
APD6	Arabidopsis Pp2c clade D 6
PP2C.D6	D-CLADE TYPE 2C PROTEIN PHOSPHATASE 6
APD7, SSPP	SENESCENCE-SUPPRESSED 51 PROTEIN PHOSPHATASE, Arabidopsis Pp2c clade D 7
APD6	Arabidopsis Pp2c clade D 6
ATGSTT2, GSTT2, GST10B	glutathione S-transferase THETA 2
OEP40
PAP15, ATPAP15	PURPLE ACID PHOSPHATASE 15, purple acid phosphatase 15
PAP15, ATPAP15	PURPLE ACID PHOSPHATASE 15, purple acid phosphatase 15
PAP15, ATPAP15	PURPLE ACID PHOSPHATASE 15, purple acid phosphatase 15
PGA3	polygalacturonase 3
ATPDX1.2, A37, PDX1.2	pyridoxine biosynthesis 1.2, ARABIDOPSIS THALIANA PYRIDOXINE BIOSYNTHESIS 1.2
PDX1, ATPDX1.3, ATPDX1, PDX1.3, RSR4	REDUCED SUGAR RESPONSE 4, PYRIDOXINE BIOSYNTHESIS 1.3, ARABIDOPSIS THALIANA PYRIDOXINE BIOSYNTHESIS 1.3
MYBC1
LUX, PCL1	PHYTOCLOCK 1, LUX ARRHYTHMO
OPS	OCTOPUS
SnRK3.9, PKS8, CIPK12, WL4, ATWL4	WPL4-LIKE 4, CBL-interacting protein kinase 12, protein kinase 8, SNF1-RELATED PROTEIN KINASE 3.9
CORD3	CORTICAL MICROTUBULE DISORDERING3
WSS1A	Wss1/SPRTN type repair protease A
EPCR1
ECIP1, MRF3	EIN2 C-terminus Interacting Protein 1, MA3 domain-containing translation regulatory factor 3
ECIP1, MRF3	EIN2 C-terminus Interacting Protein 1, MA3 domain-containing translation regulatory factor 3
FIP2	FRIGIDA interacting protein 2
AST1	Arabidopsis SIP1 clade Trihelix1
smB	small nuclear ribonucleoprotein associated protein B
ATGSTT3, GSTT3, GST10C	glutathione S-transferase THETA 3
CRK8	cysteine-rich RLK (RECEPTOR-like protein kinase) 8
BKK1, ATSERK4, SERK4, BAK7	BRI1- ASSOCIATED KINASE 7, BAK1-LIKE 1, somatic embryogenesis receptor-like kinase 4, SOMATIC EMBRYOGENESIS RECEPTOR-LIKE KINASE 4
TET3	tetraspanin3
MYB94, ATMYBCP70, ATMYB94	myb domain protein 94
EDM1, RPR1, ATSGT1B, SGT1B, ETA3	ENHANCED DOWNY MILDEW 1, ENHANCER OF TIR1-1 AUXIN RESISTANCE 3
LecRK-V.7	L-type lectin receptor kinase V.7
LecRK-V.7	L-type lectin receptor kinase V.7
ATBPC3, BPC3	basic pentacysteine 3
ATBPC3, BPC3	basic pentacysteine 3
ATBPC3, BPC3	basic pentacysteine 3
LPAT4	lysophosphatidyl acyltransferase 4
LPAT5	lysophosphatidyl acyltransferase 5
PHT1;9	phosphate transporter 1;9
PHT1;9	phosphate transporter 1;9
MAD3, HMGR1, AtHMGR1, HMG1	3-HYDROXY-3-METHYLGLUTARYL COA REDUCTASE 1, hydroxy methylglutaryl CoA reductase 1, miRNA action deficient 3
AtWIND1, WIND1, RAP2.4	wound induced dedifferentiation 1, related to AP2 4
BGAL12	beta-galactosidase 12
AtHMP52	HEAVY METAL ASSOCIATED PROTEIN 52
EDA29, BLH1	BEL1-like homeodomain 1, embryo sac development arrest 29
ATEXPA4, XPA4, ATEXP4, EXPA4, ATHEXP ALPHA 1.6	expansin A4
VLN2, ATVLN2	villin 2
NPG1	no pollen germination 1
no symbol available	no full name available
GLR2.2, ATGLR2.2	glutamate receptor 2.2
GLR2.2, ATGLR2.2	glutamate receptor 2.2
MCTP9	multiple C2 domain and transmembrane region protein 9
D2HGDH	D-2-hydroxyglutarate dehydrogenase
AtG3Pp1, ATPS3, G3Pp1, PS3	Glycerol-3-phosphate permease 1, phosphate starvation-induced gene 3
ATG13a	autophagy-related 13a
MUR1, GMD2, MUR_1, SFR8	"GDP-D-MANNOSE-4,6-DEHYDRATASE 2", MURUS 1, SENSITIVE TO FREEZING8
ATLTP1, AtLtpI-4, LTP1, LP1	ARABIDOPSIS THALIANA LIPID TRANSFER PROTEIN 1, lipid transfer protein 1, LIPID TRANSFER PROTEIN 1
ATEOL1, ETO1	ETHYLENE OVERPRODUCER 1, ARABIDOPSIS ETHYLENE OVERPRODUCER 1
CR4, ACR4	crinkly4
GUN4	GENOMES UNCOUPLED 4
GUN4	GENOMES UNCOUPLED 4
PBF1
ARP7, ATARP7	actin-related protein 7
KIPK	KCBP-interacting protein kinase
CHX20, ATCHX20	cation/H+ exchanger 20
AtPYL4, PYL4, RCAR10	PYR1-like 4, regulatory components of ABA receptor 10
PKSA, LAP6	polyketide synthase A, LESS ADHESIVE POLLEN 6
ATCHS, CHS, TT4	TRANSPARENT TESTA 4, CHALCONE SYNTHASE
ABCG34, AtABCG34, PDR6, ATPDR6	pleiotropic drug resistance 6, PLEIOTROPIC DRUG RESISTANCE 6, ATP-binding cassette G34
ABCG39, ATPDR11, PDR11	ATP-binding cassette G39, PLEIOTROPIC DRUG RESISTANCE 11, pleiotropic drug resistance 11
cog1, RPP1	recognition of peronospora parasitica 1
Cyclophilin	Cyclophilin
RLK4	receptor-like protein kinase 4
SBT5.2(b), SBT5.2(a), CRSP, ATSBT5.2	CO2 RESPONSE SECRETED PROTEASE
KNS4, UPEX1	UNEVEN PATTERN OF EXINE1, KAONASHI 4
AtGALT31A, GALT31A	glycosyltransferase of CAZY family GT31 A
COL16, BBX15	B-box domain protein 15
RIP1, ICR1	interactor of constitutively active ROP 1, ROP INTERACTIVE PARTNER 1
SPHK2	sphingosine kinase 2
EDA9, PGDH1	phosphoglycerate dehydrogenase 1, embryo sac development arrest 9
CKS1, CKS1AT	cyclin-dependent kinase-subunit 1
UGT73B3	UDP-glucosyl transferase 73B3
PATL2	PATELLIN 2
ASPG1	ASPARTIC PROTEASE IN GUARD CELL 1
UP9	UP9
LARP1c, AtLARP1c	La related protein 1c
AtWRKY20, WRKY20
ATRPN1A, RPN1A	26S PROTEASOME REGULATORY SUBUNIT S2 1A, 26S proteasome regulatory subunit S2 1A
ATTIM17-1, TIM17-1	translocase inner membrane subunit 17-1
MEE67	maternal effect embryo arrest 67
IAA24, MP, ARF5	indole-3-acetic acid inducible 24, AUXIN RESPONSE FACTOR 5, MONOPTEROS
AtVHP1;1, AtAVP1, ATAVP3, AVP-3, AVP1, FUGU5, VHP1	ARABIDOPSIS THALIANA V-PPASE 3, FUGU 5
AtVHP1;1, AtAVP1, ATAVP3, AVP-3, AVP1, FUGU5, VHP1	ARABIDOPSIS THALIANA V-PPASE 3, FUGU 5
PHR1, UVR2	UV RESISTANCE 2, photolyase 1
RMV1, LAT1, PUT3, LHR1	POLYAMINE UPTAKE TRANSPORTER 3, OWER EXPRESSION OF HEAT RESPONSIVE GENE1, L-Amino acid Transporter1, resistant to methyl viologen 1
CRK8	cysteine-rich RLK (RECEPTOR-like protein kinase) 8
AtBBE4
HDG7	homeodomain GLABROUS 7
AHDP, ANL2	ANTHOCYANINLESS 2, ARABIDOPSIS THALIANA HOMEODOMAIN PROTEIN
ZFWD1	zinc finger WD40 repeat protein 1
CRK8	cysteine-rich RLK (RECEPTOR-like protein kinase) 8
PIRL1	plant intracellular ras group-related LRR 1
AHL4	AT-HOOK MOTIF NUCLEAR LOCALIZED PROTEIN 4
AtHB32, HB32, ZHD14	homeobox protein 32, ZINC FINGER HOMEODOMAIN 14
PRORP3	proteinaceous RNase P 3
CYP76C3	"cytochrome P450, family 76, subfamily C, polypeptide 3"
IQD13	IQ-domain 13
MCTP2	multiple C2 domain and transmembrane region protein 2
MCTP1, FTIP1	FT-interacting protein 1, multiple C2 domain and transmembrane region protein 1
PDE331	PIGMENT DEFECTIVE 331
MCM3	MINICHROMOSOME MAINTENANCE 3
EMB76, SIN1, SUS1, ATDCL1, DCL1, ASU1, EMB60, CAF	ABNORMAL SUSPENSOR 1, EMBRYO DEFECTIVE 60, EMBRYO DEFECTIVE 76, SUSPENSOR 1, dicer-like 1, CARPEL FACTORY, DICER-LIKE 1, SHORT INTEGUMENTS 1
BXL2, ATBXL2	beta-xylosidase 2, BETA-XYLOSIDASE 2
ICU13, AXR6, ATCUL1, CUL1, ETA1	cullin 1, AUXIN RESISTANT 6, INCURVATA 13
GBF4	G-box binding factor 4
GBF4	G-box binding factor 4
PRP39a, PRP39
ECIP1, MRF3	EIN2 C-terminus Interacting Protein 1, MA3 domain-containing translation regulatory factor 3
PSRP6	plastid-specific 50S ribosomal protein 6
NPG1	no pollen germination 1
ATGLR2.4, GLR2.4	ARABIDOPSIS THALIANA GLUTAMATE RECEPTOR 2.4, glutamate receptor 2.4
CRK8	cysteine-rich RLK (RECEPTOR-like protein kinase) 8
ROPGAP4	ROP guanosine triphosphatase (GTPase)-activating protein 4
HSP17.4, ATHSP17.4	heat shock protein 17.4, ARABIDOPSIS THALIANA HEAT SHOCK PROTEIN 17.4
AtG3Pp1, ATPS3, G3Pp1, PS3	Glycerol-3-phosphate permease 1, phosphate starvation-induced gene 3
POLGAMMA1, PolIB	polymerase gamma 1, polymerase I B
ASPG1	ASPARTIC PROTEASE IN GUARD CELL 1
MEE35, TCP4	TCP family transcription factor 4, maternal effect embryo arrest 35
OZS2, ATPME3, PME3	pectin methylesterase 3, OVERLY ZINC SENSITIVE 2
OZS2, ATPME3, PME3	pectin methylesterase 3, OVERLY ZINC SENSITIVE 2
ATGID1C, GID1C	GA INSENSITIVE DWARF1C
RLK4	receptor-like protein kinase 4
SBT5.2(b), SBT5.2(a), CRSP, ATSBT5.2	CO2 RESPONSE SECRETED PROTEASE
TCP22, AtTCP22	TCP domain protein 22
RMV1, LAT1, PUT3, LHR1	POLYAMINE UPTAKE TRANSPORTER 3, OWER EXPRESSION OF HEAT RESPONSIVE GENE1, L-Amino acid Transporter1, resistant to methyl viologen 1
AtPUT2, PQR2, PUT2	POLYAMINE UPTAKE TRANSPORTER 2, PARAQUAT-RESISTANT 2
CRK8	cysteine-rich RLK (RECEPTOR-like protein kinase) 8
AtBBE4
HDG7	homeodomain GLABROUS 7
AHL4	AT-HOOK MOTIF NUCLEAR LOCALIZED PROTEIN 4
AtHB32, HB32, ZHD14	homeobox protein 32, ZINC FINGER HOMEODOMAIN 14
