# Supplementary material for: Introgression of Heterotic Genomic Segments from Brassica carinata into Brassica juncea for Enhancing Productivity
Source: Plants (Basel). 2023 Apr 17;12(8):1677. doi: 10.3390/plants12081677 (PMC10146992; doi:10.3390/plants12081677)
Supplement: Supplementary file 1 [file plants-12-01677-s001.zip › Table S7.xlsx]

## Sheet: Sheet1
Table S7. Identified candidate genes in heterotic segments transferred from B. carinata (BC-4) into B. juncea cultivar Pusa Mustard 30
**First letter in SNP position denotes either Genome A or B, after this double digit number denotes chromosome number and last portion denotes position of SNP between these number of base pairs
SNP position	Arabidopsis ortholog	Candidate genes	Candidate genes function	evalue
PM30_IL168
A_01:7372812-7374812	AT4G22990.2	PHT5;3		5.52e-158
A_01:7413870-7415870	AT4G23060.1	IQD22	IQ-domain 22	1.33e-116
A_01:7413870-7415870	AT4G23070.1	ATRBL7, RBL7	RHOMBOID-like protein 7	3.12e-24
A_01:7868145-7870145	AT4G23640.1	KUP4, TRH1, ATKT3	TINY ROOT HAIR 1	0
A_01:7868145-7870145	AT2G40540.5	SHY3, ATKT2, KT2, KUP2, ATKUP2, TRK2	potassium transporter 2	6.22e-104
A_01:35427964-35429964	AT3G18490.1	ASPG1	ASPARTIC PROTEASE IN GUARD CELL 1	0
A_02:7465442-7467442	AT5G63980.1	ALX8, SUPO1, AtFRY1, HOS2, ATSAL1, SAL1, RON1, FRY1	HIGH EXPRESSION OF OSMOTICALLY RESPONSIVE GENES 2, suppressors of PIN1 overexpression 1, ALTERED EXPRESSION OF APX2 8, FIERY1, ROTUNDA 1	2e-63
A_04:2967026-2969026	AT3G55290.2	SDRd	SHORT-CHAIN DEHYDROGENASE/REDUCTASE ISOFORM d	1.39e-163
A_04:13932042-13934042	AT2G24450.1	FLA3	FASCICLIN-like arabinogalactan protein 3 precursor	3.67e-101
A_04:14197854-14199854	AT2G24790.1	BBX4, ATCOL3, COL3	B-box domain protein 4, CONSTANS-like 3	7.18e-131
A_05:24306089-24308089	AT1G73730.2	AtEIL3, SLIM1, ATSLIM, EIL3	ARABIDOPSIS THALIANA SULFUR LIMITATION 1, SULFUR LIMITATION 1, ETHYLENE-INSENSITIVE3-like 3	6.1e-121
A_07:26239264-26241264	AT1G74120.1	mTERF15	mitochondrial transcription termination factor 15	0
A_07:26239266-26241266	AT1G74120.1	mTERF15	mitochondrial transcription termination factor 15	0
A_08:18507093-18509093	AT4G34710.1	SPE2, ADC2, ATADC2	arginine decarboxylase 2	0
A_08:25633523-25635523	AT1G18580.1	GAUT11	galacturonosyltransferase 11	0
A_08:26541691-26543691	AT1G12520.1	AtHMP03, ATCCS, CCS	HEAVY METAL ASSOCIATED PROTEIN 3, copper chaperone for SOD1	4.14e-109
A_09:8797604-8799604	AT1G62640.1	KAS III	3-ketoacyl-acyl carrier protein synthase III	9.69e-98
A_09:11280228-11282228	AT1G55050.1	SANT4		2.65e-102
B_01:11159759-11161759	AT5G09830.1	BolA3, BolA2	homolog of E.coli BolA 2, BolA3	8e-20
B_01:11374013-11376013	AT5G63610.1	CDK8, CDKE;1, HEN3, ATCDK8, CDKE1	cyclin-dependent kinase E;1, HUA ENHANCER 3, Cyclin-dependent kinase E1	0
B_01:13485179-13487179	AT5G49180.1	PME58	Pectin Methylesterase 58	1.09e-97
B_01:20652453-20654453	AT3G13120.1	PRPS10	plastid ribosomal protein of the 30S subunit 10	1.26e-06
B_02:5074663-5076663	AT3G45600.1	TET3	tetraspanin3	5.99e-19
B_02:5074667-5076667	AT4G28050.1	TET7	tetraspanin7	5.75e-102
B_02:5490954-5492954	AT4G27140.1	SESA1, AT2S1	seed storage albumin 1	1.24e-33
B_02:5663056-5665056	AT4G26590.1	OPT5, ATOPT5	ARABIDOPSIS THALIANA OLIGOPEPTIDE TRANSPORTER 5, oligopeptide transporter 5	0
B_02:5856235-5858235	AT1G64280.1	NIM1, ATNPR1, SAI1, NPR1	NONEXPRESSER OF PR GENES 1, SALICYLIC ACID INSENSITIVE 1, NON-INDUCIBLE IMMUNITY 1, ARABIDOPSIS NONEXPRESSER OF PR GENES 1	7.55e-162
B_02:5856238-5858238	AT1G64280.1	NIM1, ATNPR1, SAI1, NPR1	NONEXPRESSER OF PR GENES 1, SALICYLIC ACID INSENSITIVE 1, NON-INDUCIBLE IMMUNITY 1, ARABIDOPSIS NONEXPRESSER OF PR GENES 1	6.21e-162
B_02:5863546-5865546	AT4G19660.1	ATNPR4, NPR4	NPR1-like protein 4	6.23e-37
B_02:66879647-66881647	AT4G22660.1	AtFDB33	F-Box/DUF295 Brassiceae-specific 33	4.81e-120
B_03:2447471-2449471	AT3G51550.1	FER	FERONIA	1.41e-170
B_03:2447471-2449471	AT5G28680.2	ANX2	ANXUR2	1.88e-76
B_03:2447471-2449471	AT5G39000.1	MDS2	MEDOS 2	1.23e-73
B_03:7380521-7382521	AT5G55860.1	TREPH1	TOUCH-REGULATED PHOSPHOPROTEIN1	0
B_03:11419202-11421202	AT2G35940.1	EDA29, BLH1	BEL1-like homeodomain 1, embryo sac development arrest 29	8.45e-113
B_03:15824638-15826638	AT2G35700.1	ERF38, ATERF38	ERF FAMILY PROTEIN 38, ERF family protein 38	1.89e-38
B_03:62128643-62130643	AT3G54650.1	FBL17	F BOX-LIKE17	1.71e-79
B_03:62332691-62334691	AT3G54950.1	PLA IIIA, pPLAIIIbeta, PLP7	patatin-related phospholipase IIIbeta, patatin-like protein 6, PATATIN-LIKE PROTEIN 7	0
B_04:9135721-9137721	AT3G61150.1	HD-GL2-1, HDG1	HOMEODOMAIN-GLABRA2 1, homeodomain GLABROUS 1	3.04e-71
B_04:9135721-9137721	AT4G00730.1	AHDP, ANL2	ANTHOCYANINLESS 2, ARABIDOPSIS THALIANA HOMEODOMAIN PROTEIN	2.36e-70
B_04:9135721-9137721	AT4G21750.4	ATML1	MERISTEM LAYER 1	2.04e-54
B_04:56036787-56038787	AT1G64280.1	NIM1, ATNPR1, SAI1, NPR1	NONEXPRESSER OF PR GENES 1, SALICYLIC ACID INSENSITIVE 1, NON-INDUCIBLE IMMUNITY 1, ARABIDOPSIS NONEXPRESSER OF PR GENES 1	4.07e-38
B_04:56036787-56038787	AT3G23490.3	CYN	cyanase	5.71e-37
B_04:57298749-57300749	AT5G65540.1	TAFL		1.34e-87
B_04:59383705-59385705	AT3G49600.1	ATUBP26, SUP32, UBP26	ubiquitin-specific protease 26	0
B_04:61282075-61284075	AT2G38100.2	NPF5.5		0
B_04:61958971-61960971	AT2G39720.1	BTL11, RHC2A	BCA2####zinc finger ATL 11, RING-H2 finger C2A	6.65e-110
B_04:62812797-62814797	AT4G00190.1	ATPME38, PME38	A. THALIANA PECTIN METHYLESTERASE 38, pectin methylesterase 38	2.45e-96
B_04:62812818-62814818	AT2G45220.1	AtPME17, PME17	pectin methylesterase 17	3.18e-155
B_04:62882530-62884530	AT2G44940.1	ERF34	Ethylene-responsive transcription factor 34	9.83e-92
B_04:63097137-63099137	AT2G44540.1	GH9B9, AtGH9B9	glycosyl hydrolase 9B9	4.45e-179
B_04:63564015-63566015	AT3G54420.1	ATCHITIV, CHIV, EP3, ATEP3	CHITINASE CLASS IV, homolog of carrot EP3-3 chitinase	7.78e-27
B_04:64460083-64462083	AT2G41290.1	SSL2	strictosidine synthase-like 2	3.62e-113
B_04:65396328-65398328	AT2G47090.4	SR1		5.61e-130
B_04:65543515-65545515	AT1G55150.1	AtRH20, RH20	RNA helicase 20	8.65e-116
B_04:65543593-65545593	AT1G20920.2	RCF1	regulator of CBF gene expression 1	1.34e-122
B_05:52926591-52928591	AT3G08920.1	STR10	Rhodanese-like protein	1.12e-87
B_06:9689325-9691325	AT1G56210.1	AtHMP10	HEAVY METAL ASSOCIATED PROTEIN 10	2.62e-58
B_06:9964964-9966964	AT1G58100.1	TCP8, AtTCP8	TCP domain protein 8	5.35e-114
B_06:9964970-9966970	AT1G58100.1	TCP8, AtTCP8	TCP domain protein 8	5.35e-114
B_06:13071755-13073755	AT1G63680.2	PDE316, ATMURE, MURE, APG13	ALBINO OR PALE-GREEN 13, PIGMENT DEFECTIVE EMBRYO 316	0
B_06:29986327-29988327	AT1G32530.1	PIR2	PP2CA interacting RING finger protein 2	0
B_07:49321992-49323992	AT4G34940.1	ARO1	armadillo repeat only 1	0
B_07:49541239-49543239	AT4G34200.1	EDA9, PGDH1	phosphoglycerate dehydrogenase 1, embryo sac development arrest 9	1.58e-28
B_07:49541239-49543239	AT2G27960.1	CKS1, CKS1AT	cyclin-dependent kinase-subunit 1	8.85e-15
B_07:49572116-49574116	AT4G34131.1	UGT73B3	UDP-glucosyl transferase 73B3	0
B_07:49817680-49819680	AT1G22070.1	TGA3	TGA1A-related gene 3	1.11e-130
B_07:51167369-51169369	AT1G28370.2	ERF11, ATERF11	ERF DOMAIN PROTEIN 11, ERF domain protein 11	4.74e-44
B_07:51231110-51233110	AT1G28520.4	VOZ1, ATVOZ1	VASCULAR PLANT ONE ZINC FINGER PROTEIN, vascular plant one zinc finger protein	0
B_08:5961701-5963701	AT5G23720.2	PHS1	PROPYZAMIDE-HYPERSENSITIVE 1	0
B_08:6180303-6182303	AT5G23060.2	CaS	calcium sensing receptor	1.12e-78
B_08:7159520-7161520	AT4G38160.2	PDE191, mTERF6	pigment defective 191, mitochondrial transcription termination factor 6	0
B_08:7386267-7388267	AT1G09070.1	(AT)SRC2, SRC2, AtSRC2	soybean gene regulated by cold-2, SOYBEAN GENE REGULATED BY COLD-2	8.94e-25
B_08:7663559-7665559	AT4G38390.1	RHS17	root hair specific 17	9.62e-86
B_08:22357691-22359691	AT1G03220.1	SAP2	secreted aspartic protease 2	2.12e-23
B_08:64561976-64563976	AT4G36080.2	TRA1b		0
B_08:65020267-65022267	AT2G17265.1	DRM1, HSK, DMR1	DOWNY MILDEW RESISTANT 1, homoserine kinase	2.33e-130
B_08:70828671-70830671	AT1G08970.4	NF-YC9, HAP5C	HEME ACTIVATED PROTEIN 5C, "nuclear factor Y, subunit C9"	5.48e-86
B_08:72614300-72616300	AT1G03140.1	PRP18a	pre-mRNA processing factor 18a	1.22e-82
PM30_IL180
A_01:8669583-8671583	AT4G25030.2	AtNHR2B	NON HOST RESISTANCE 2B	2.96e-116
A_02:2365370-2367370	AT5G13450.2	ATP5	delta subunit of Mt ATP synthase	2.18e-23
A_02:2365370-2367370	AT5G13430.1	RISP	Rieske FeS protein	2.53e-15
A_03:10689697-10691697	AT2G43010.5	SRL2, AtPIF4, PIF4	phytochrome interacting factor 4	2.58e-87
A_03:22304061-22306061	AT3G50740.1	UGT72E1	UDP-glucosyl transferase 72E1	0
A_03:28527222-28529222	AT4G30480.2	AtTPR1, TPR1	tetratricopeptide repeat 1	2.65e-16
A_03:28809767-28811767	AT4G30590.1	AtENODL12, ENODL12	early nodulin-like protein 12	1.28e-32
A_04:13932042-13934042	AT2G24450.1	FLA3	FASCICLIN-like arabinogalactan protein 3 precursor	3.67e-101
A_04:14197854-14199854	AT2G24790.1	BBX4, ATCOL3, COL3	B-box domain protein 4, CONSTANS-like 3	7.18e-131
A_05:24306089-24308089	AT3G20770.1	AtEIN3, EIN3	ETHYLENE-INSENSITIVE3	0
A_07:2971487-2973487	AT4G29920.2	AtHSPR, SMXL4	SMAX1-like 4, Arabidopsis thaliana heat shock protein-related	8.93e-17
A_07:11640559-11642559	AT1G24280.1	G6PD3	glucose-6-phosphate dehydrogenase 3	5.35e-34
A_07:14686736-14688736	AT5G66520.1	CREF7	Chloroplast RNA Editing Factor 7	0
A_07:15830973-15832973	AT2G28840.1	XBAT31	XB3 ortholog 1 in Arabidopsis thaliana	8.46e-94
A_07:26239266-26241266	AT1G74120.1	mTERF15	mitochondrial transcription termination factor 15	0
A_08:1067467-1069467	AT1G53470.1	MSL4	mechanosensitive channel of small conductance-like 4	0
A_08:1126873-1128873	AT3G14940.1	PPC3, ATPPC3	phosphoenolpyruvate carboxylase 3	2.49e-116
A_08:16181733-16183733	AT4G17230.1	SCL13	SCARECROW-like 13	0
A_08:16181733-16183733	AT5G48150.4	PAT1	phytochrome a signal transduction 1	4.1e-143
A_08:25633523-25635523	AT1G18580.1	GAUT11	galacturonosyltransferase 11	0
A_08:26541691-26543691	AT1G12520.1	AtHMP03, ATCCS, CCS	HEAVY METAL ASSOCIATED PROTEIN 3, copper chaperone for SOD1	4.14e-109
A_09:8797604-8799604	AT1G62640.1	KAS III	3-ketoacyl-acyl carrier protein synthase III	9.69e-98
A_09:9163462-9165462	AT1G62280.1	SLAH1	SLAC1 homologue 1	1.57e-151
A_09:11280228-11282228	AT1G55050.1	SANT4		2.65e-102
A_09:12456871-12458871	AT4G23160.2	CRK8	cysteine-rich RLK (RECEPTOR-like protein kinase) 8	2.53e-76
A_09:40726557-40728557	AT2G25290.1	Phox1	Phox1	0
A_10:1545845-1547845	AT3G43600.1	AOgamma, atAO-2, AO3, AAO2, AtAO3	aldehyde oxidase 3, aldehyde oxidase 2, Arabidopsis thaliana aldehyde oxidase 3, Arabidopsis thaliana aldehyde oxidase 2, Aldehyde oxidase gamma	1.99e-62
B_01:3712317-3714317	AT5G13850.1	NACA3	nascent polypeptide-associated complex subunit alpha-like protein 3	5.77e-54
B_02:14796325-14798325	AT4G14605.1	MDA1	MTERF DEFECTIVE IN Arabidopsis1	0
B_02:17547943-17549943	AT4G20440.2	smB	small nuclear ribonucleoprotein associated protein B	3.41e-59
B_03:9100086-9102086	AT5G50740.1	AtHMP52	HEAVY METAL ASSOCIATED PROTEIN 52	4.89e-32
B_03:14779775-14781775	AT1G34760.1	RHS5, GRF11, GF14 OMICRON	ROOT HAIR SPECIFIC 5, general regulatory factor 11	3.73e-55
B_03:54306716-54308716	AT3G45430.2	P2K2, LecRK-I.5	P2-type purinergic receptor 2, L-type lectin receptor kinase I.5	0
B_03:54306754-54308754	AT3G45430.2	P2K2, LecRK-I.5	P2-type purinergic receptor 2, L-type lectin receptor kinase I.5	0
B_03:62128643-62130643	AT3G54650.1	FBL17	F BOX-LIKE17	1.71e-79
B_03:62273124-62275124	AT3G54890.4	LHCA1	photosystem I light harvesting complex gene 1	6.28e-68
B_04:4651002-4653002	AT3G63000.1	NPL41	NPL4-like protein 1	0
B_04:4739845-4741845	AT3G63280.1	NEK4, ATNEK4	NIMA-related kinase 4	1.47e-22
B_04:6497082-6499082	AT3G53720.1	CHX20, ATCHX20	cation/H+ exchanger 20	7.48e-180
B_04:7112822-7114822	AT3G56140.1	RER6	RETICULATA-RELATED 6	1.4e-146
B_04:9135721-9137721	AT3G61150.1	HD-GL2-1, HDG1	HOMEODOMAIN-GLABRA2 1, homeodomain GLABROUS 1	3.04e-71
B_04:9135721-9137721	AT4G00730.1	AHDP, ANL2	ANTHOCYANINLESS 2, ARABIDOPSIS THALIANA HOMEODOMAIN PROTEIN	2.36e-70
B_04:9135721-9137721	AT4G21750.4	ATML1	MERISTEM LAYER 1	2.04e-54
B_04:9921543-9923543	AT1G80010.1	FRS8	FAR1-related sequence 8	1.98e-99
B_04:55529964-55531964	AT1G42470.1	AtNPC1 - 1	Niemann-Pick disease type C1-1	5.34e-70
B_04:56036787-56038787	AT1G64280.1	NIM1, ATNPR1, SAI1, NPR1	NONEXPRESSER OF PR GENES 1, SALICYLIC ACID INSENSITIVE 1, NON-INDUCIBLE IMMUNITY 1, ARABIDOPSIS NONEXPRESSER OF PR GENES 1	4.07e-38
B_04:59383705-59385705	AT3G49600.1	ATUBP26, SUP32, UBP26	ubiquitin-specific protease 26	0
B_04:61282075-61284075	AT2G38100.2	NPF5.5		0
B_05:290261-292261	AT2G41800.1	TEB	"TEEBE, long in the Mayo-Yoreme language"	1.03e-100
B_05:290261-292261	AT3G08030.2	AthA2-1		2.66e-67
B_05:1603944-1605944	AT2G38310.1	AtPYL4, PYL4, RCAR10	PYR1-like 4, regulatory components of ABA receptor 10	1.81e-119
B_05:33436109-33438109	AT2G05990.1	MOD1, ENR1	MOSAIC DEATH 1, ENOYL-ACP REDUCTASE 1	1.59e-52
B_06:9251900-9253900	AT5G42950.1	EXA1	Essential for poteXvirus Accumulation 1	0
B_06:29986327-29988327	AT1G32530.1	PIR2	PP2CA interacting RING finger protein 2	0
B_07:49541239-49543239	AT4G34200.1	EDA9, PGDH1	phosphoglycerate dehydrogenase 1, embryo sac development arrest 9	1.58e-28
B_07:49541239-49543239	AT2G27960.1	CKS1, CKS1AT	cyclin-dependent kinase-subunit 1	8.85e-15
B_07:49817680-49819680	AT1G22070.1	TGA3	TGA1A-related gene 3	1.11e-130
B_07:51167369-51169369	AT1G28370.2	ERF11, ATERF11	ERF DOMAIN PROTEIN 11, ERF domain protein 11	4.74e-44
B_07:51231110-51233110	AT1G28520.4	VOZ1, ATVOZ1	VASCULAR PLANT ONE ZINC FINGER PROTEIN, vascular plant one zinc finger protein	0
B_07:56305903-56307903	AT1G13280.1	AOC4	allene oxide cyclase 4	1.92e-103
B_07:56305903-56307903	AT1G13270.1	MAP1B, MAP1C	methionine aminopeptidase 1B, METHIONINE AMINOPEPTIDASE 1B	1.31e-21
B_07:56332202-56334202	AT1G13180.1	DIS1, ATARP3, ARP3	DISTORTED TRICHOMES 1, ACTIN-RELATED PROTEIN 3, ARABIDOPSIS THALIANA ACTIN-RELATED PROTEIN 3	7.77e-96
B_07:57059671-57061671	AT1G10170.2	NFXL1, ATNFXL1	NF-X-like 1	0
B_08:1577119-1579119	AT4G33430.1	RKS10, ELG, ATSERK3, BAK1, ATBAK1, SERK3	SOMATIC EMBRYOGENESIS RECEPTOR-LIKE KINASE 3, BRI1-associated receptor kinase, RECEPTOR KINASES LIKE SERK 10, ELONGATED	0
B_08:1577203-1579203	AT4G33430.1	RKS10, ELG, ATSERK3, BAK1, ATBAK1, SERK3	SOMATIC EMBRYOGENESIS RECEPTOR-LIKE KINASE 3, BRI1-associated receptor kinase, RECEPTOR KINASES LIKE SERK 10, ELONGATED	0
B_08:1577203-1579203	AT2G13790.1	BKK1, ATSERK4, SERK4, BAK7	BRI1- ASSOCIATED KINASE 7, BAK1-LIKE 1, somatic embryogenesis receptor-like kinase 4, SOMATIC EMBRYOGENESIS RECEPTOR-LIKE KINASE 4	3.42e-169
B_08:2247966-2249966	AT4G30590.1	AtENODL12, ENODL12	early nodulin-like protein 12	1.45e-33
B_08:2376482-2378482	AT4G30210.1	AR2, ATR2	P450 reductase 2	5.73e-114
B_08:2376482-2378482	AT4G24520.1	ATR1, AR1, AtCPR1	ARABIDOPSIS THALIANA CYTOCHROME REDUCTASE 1, ARABIDOPSIS CYTOCHROME REDUCTASE, P450 reductase 1	3.59e-54
B_08:3539150-3541150	AT4G25520.2	SLK1	SEUSS-like 1	1.16e-81
B_08:3780091-3782091	AT4G24680.4	MOS1	MODIFIER OF snc1	6.47e-110
B_08:5961701-5963701	AT5G23720.2	PHS1	PROPYZAMIDE-HYPERSENSITIVE 1	0
B_08:6180303-6182303	AT5G23060.2	CaS	calcium sensing receptor	1.12e-78
B_08:7159520-7161520	AT4G38160.2	PDE191, mTERF6	pigment defective 191, mitochondrial transcription termination factor 6	0
B_08:7663559-7665559	AT4G38390.1	RHS17	root hair specific 17	9.62e-86
B_08:64561976-64563976	AT4G36080.2	TRA1b		0
B_08:65020267-65022267	AT2G17265.1	DRM1, HSK, DMR1	DOWNY MILDEW RESISTANT 1, homoserine kinase	2.33e-130
B_08:72614300-72616300	AT1G03140.1	PRP18a	pre-mRNA processing factor 18a	1.22e-82
PM30_IL185
A_01:35427964-35429964	AT3G18490.1	ASPG1	ASPARTIC PROTEASE IN GUARD CELL 1	0
A_01:37605554-37607554	AT3G13880.1	OTP72	Organelle transcript processing 72	0
A_03:10689697-10691697	AT2G43010.5	SRL2, AtPIF4, PIF4	phytochrome interacting factor 4	2.58e-87
A_03:22304061-22306061	AT3G50740.1	UGT72E1	UDP-glucosyl transferase 72E1	0
A_03:28527222-28529222	AT4G30480.2	AtTPR1, TPR1	tetratricopeptide repeat 1	2.65e-16
A_03:28809767-28811767	AT4G30590.1	AtENODL12, ENODL12	early nodulin-like protein 12	1.28e-32
A_04:22155252-22157252	AT2G44900.1	FBX5, ARABIDILLO-1, ARABIDILLO1	F-box Armadillo protein 1, ARABIDILLO-1, F-BOX Protein 5	0
A_05:8807051-8809051	AT2G03720.1	MRH6	morphogenesis of root hair 6	6.72e-08
A_05:21122097-21124097	AT1G33400.1	TPR9	tetratricopeptide repeat 9	9.32e-57
A_05:24306089-24308089	AT3G20770.1	AtEIN3, EIN3	ETHYLENE-INSENSITIVE3	0
A_07:11640559-11642559	AT1G24280.1	G6PD3	glucose-6-phosphate dehydrogenase 3	5.35e-34
A_07:15830973-15832973	AT2G28840.1	XBAT31	XB3 ortholog 1 in Arabidopsis thaliana	8.46e-94
A_07:26239264-26241264	AT1G74120.1	mTERF15	mitochondrial transcription termination factor 15	0
A_08:1067467-1069467	AT1G53470.1	MSL4	mechanosensitive channel of small conductance-like 4	0
A_08:1126873-1128873	AT3G14940.1	PPC3, ATPPC3	phosphoenolpyruvate carboxylase 3	2.49e-116
A_08:16181733-16183733	AT4G17230.1	SCL13	SCARECROW-like 13	0
A_08:16181733-16183733	AT5G48150.3	PAT1	phytochrome a signal transduction 1	4.1e-143
A_09:9163462-9165462	AT1G62280.1	SLAH1	SLAC1 homologue 1	1.57e-151
A_09:40726557-40728557	AT2G25290.1	Phox1	Phox1	0
A_09:45791524-45793524	AT1G07670.1	ATECA4, ECA4	endomembrane-type CA-ATPase 4	0
A_10:1248955-1250955	AT1G03970.1	GBF4	G-box binding factor 4	2.16e-94
A_10:1248961-1250961	AT1G03970.1	GBF4	G-box binding factor 4	2.16e-94
B_01:3712317-3714317	AT5G13850.1	NACA3	nascent polypeptide-associated complex subunit alpha-like protein 3	5.77e-54
B_01:20652453-20654453	AT3G13120.2	PRPS10	plastid ribosomal protein of the 30S subunit 10	7.23e-67
B_02:25651760-25653760	AT5G18930.1	BUD2, SAMDC4	S-adenosylmethionine decarboxylase 4, BUSHY AND DWARF 2	0
B_02:31611664-31613664	AT1G09940.1	HEMA2		0
B_02:35479920-35481920	AT4G23160.2	CRK8	cysteine-rich RLK (RECEPTOR-like protein kinase) 8	4.57e-65
B_02:36129560-36131560	AT2G13790.1	BKK1, ATSERK4, SERK4, BAK7	BRI1- ASSOCIATED KINASE 7, BAK1-LIKE 1, somatic embryogenesis receptor-like kinase 4, SOMATIC EMBRYOGENESIS RECEPTOR-LIKE KINASE 4	9.1e-28
B_02:39415220-39417220	AT3G45600.2	TET3	tetraspanin3	2.65e-95
B_02:45603564-45605564	AT3G47600.2	MYB94, ATMYBCP70, ATMYB94	myb domain protein 94	1.27e-15
B_02:58201840-58203840	AT3G59700.1	LECRK1, HLECRK, LecRK-V.5, ATHLECRK	lectin-receptor kinase, LECTIN-RECEPTOR KINASE 1, L-type lectin receptor kinase V.5, LEGUME-LIKE LECTIN RECEPTOR KINASE-V.5	0
B_02:58506375-58508375	AT1G68120.1	ATBPC3, BPC3	basic pentacysteine 3	5.06e-118
B_02:65114276-65116276	AT1G76430.1	PHT1;9	phosphate transporter 1;9	3.69e-159
B_02:65123666-65125666	AT1G76490.1	MAD3, HMGR1, AtHMGR1, HMG1	3-HYDROXY-3-METHYLGLUTARYL COA REDUCTASE 1, hydroxy methylglutaryl CoA reductase 1, miRNA action deficient 3	2.75e-101
B_02:65876373-65878373	AT1G78000.5	SULTR1;2, SEL1	sulfate transporter 1;2, SELENATE RESISTANT 1	2.81e-108
B_03:4745117-4747117	AT4G27140.1	SESA1, AT2S1	seed storage albumin 1	2.21e-23
B_03:5024604-5026604	AT5G18960.1	FRS12	FAR1-related sequence 12	0
B_03:5095242-5097242	AT5G19450.2	CPK8, CDPK19	calcium-dependent protein kinase 19	1.78e-17
B_03:5585525-5587525	AT5G22060.1	ATJ2, J2	DNAJ homologue 2, ARABIDOPSIS THALIANA DNAJ HOMOLOGUE 2	1.45e-150
B_03:54306716-54308716	AT3G45430.2	P2K2, LecRK-I.5	P2-type purinergic receptor 2, L-type lectin receptor kinase I.5	0
B_03:62273124-62275124	AT3G54890.4	LHCA1	photosystem I light harvesting complex gene 1	6.28e-68
B_04:7964021-7966021	AT4G03550.1	ATGSL05, ATGSL5, GSL5, GSL05, EED3, PMR4	enhancer of edr1 3, glucan synthase-like 5, GLUCAN SYNTHASE-LIKE 5, POWDERY MILDEW RESISTANT 4	2.75e-09
B_04:9135721-9137721	AT3G61150.1	HD-GL2-1, HDG1	HOMEODOMAIN-GLABRA2 1, homeodomain GLABROUS 1	3.04e-71
B_04:9921543-9923543	AT1G80010.1	FRS8	FAR1-related sequence 8	1.98e-99
B_04:56036787-56038787	AT1G64280.1	NIM1, ATNPR1, SAI1, NPR1	NONEXPRESSER OF PR GENES 1, SALICYLIC ACID INSENSITIVE 1, NON-INDUCIBLE IMMUNITY 1, ARABIDOPSIS NONEXPRESSER OF PR GENES 1	4.07e-38
B_04:59383705-59385705	AT3G49600.1	ATUBP26, SUP32, UBP26	ubiquitin-specific protease 26	0
B_05:33436109-33438109	AT2G05990.1	MOD1, ENR1	MOSAIC DEATH 1, ENOYL-ACP REDUCTASE 1	1.59e-52
B_05:49974625-49976625	AT3G15354.1	SPA3	SPA1-related 3	0
B_05:52926591-52928591	AT3G08920.1	STR10	Rhodanese-like protein	1.12e-87
B_06:9675843-9677843	AT1G55050.1	SANT4		1.11e-160
B_06:15179289-15181289	AT1G42970.1	GAPB	glyceraldehyde-3-phosphate dehydrogenase B subunit	7.38e-131
B_06:16323111-16325111	AT1G09770.1	ATCDC5, ATMYBCDC5, CDC5	ARABIDOPSIS THALIANA CELL DIVISION CYCLE 5, cell division cycle 5, ARABIDOPSIS THALIANA MYB DOMAIN CELL DIVISION CYCLE 5	0
B_06:29986327-29988327	AT1G32530.1	PIR2	PP2CA interacting RING finger protein 2	0
B_07:39631733-39633733	AT1G60770.1	RPPR4	Ribosomal Pentatricopeptide Repeat Protein 4	7.9e-54
B_07:49321992-49323992	AT4G34940.1	ARO1	armadillo repeat only 1	0
B_07:49541239-49543239	AT4G34200.1	EDA9, PGDH1	phosphoglycerate dehydrogenase 1, embryo sac development arrest 9	1.58e-28
B_07:49541239-49543239	AT2G27960.1	CKS1, CKS1AT	cyclin-dependent kinase-subunit 1	8.85e-15
B_07:49572116-49574116	AT4G34131.1	UGT73B3	UDP-glucosyl transferase 73B3	0
B_07:49817680-49819680	AT1G22070.1	TGA3	TGA1A-related gene 3	1.11e-130
B_07:51167369-51169369	AT1G28370.2	ERF11, ATERF11	ERF DOMAIN PROTEIN 11, ERF domain protein 11	4.74e-44
B_07:51231110-51233110	AT1G28520.4	VOZ1, ATVOZ1	VASCULAR PLANT ONE ZINC FINGER PROTEIN, vascular plant one zinc finger protein	0
B_07:57059671-57061671	AT1G10170.2	NFXL1, ATNFXL1	NF-X-like 1	0
B_08:6180303-6182303	AT5G23060.2	CaS	calcium sensing receptor	1.12e-78
B_08:7159520-7161520	AT4G38160.2	PDE191, mTERF6	pigment defective 191, mitochondrial transcription termination factor 6	0
B_08:7386267-7388267	AT1G09070.1	(AT)SRC2, SRC2, AtSRC2	soybean gene regulated by cold-2, SOYBEAN GENE REGULATED BY COLD-2	8.94e-25
B_08:7999298-8001298	AT4G17770.1	TPS5, ATTPS5	trehalose phosphatase/synthase 5, TREHALOSE -6-PHOSPHATASE SYNTHASE S5	0
B_08:9131052-9133052	AT5G49360.1	ATBXL1, BXL1	beta-xylosidase 1, BETA-XYLOSIDASE 1	2.48e-146
B_08:9266473-9268473	AT5G48940.1	RGFR2, RGI2	RGF1 INSENSITIVE 2	0
B_08:58548573-58550573	AT2G23580.1	ABE4, ATMES4, MES4	methyl esterase 4, ARABIDOPSIS THALIANA METHYL ESTERASE 4, ALPHA/BETA FOLD HYDROLASE/ESTERASE 4	1.87e-92
B_08:58548605-58550605	AT2G23580.1	ABE4, ATMES4, MES4	methyl esterase 4, ARABIDOPSIS THALIANA METHYL ESTERASE 4, ALPHA/BETA FOLD HYDROLASE/ESTERASE 4	1.87e-92
B_08:70828671-70830671	AT1G08970.4	NF-YC9, HAP5C	HEME ACTIVATED PROTEIN 5C, "nuclear factor Y, subunit C9"	5.48e-86
B_08:72614300-72616300	AT1G03140.1	PRP18a	pre-mRNA processing factor 18a	1.22e-82
PM30_IL187
A_01:261249-263249	AT4G39640.1	GGT1	gamma-glutamyl transpeptidase 1	4.72e-50
A_01:261249-263249	AT4G29210.2	GGT3, GGT4	gamma-glutamyl transpeptidase 4, gamma-glutamyl transpeptidase 3	1.93e-18
A_01:13045825-13047825	AT3G51160.1	MUR1, GMD2, MUR_1, SFR8	"GDP-D-MANNOSE-4,6-DEHYDRATASE 2", MURUS 1, SENSITIVE TO FREEZING8	0
A_01:42974075-42976075	AT3G02800.1	PFA-DSP3, AtPFA-DSP3	plant and fungi atypical dual-speci&#64257;city phosphatase 3	1.83e-52
A_02:2365370-2367370	AT5G13450.2	ATP5	delta subunit of Mt ATP synthase	2.18e-23
A_02:2365370-2367370	AT5G13430.1	RISP	Rieske FeS protein	7.14e-17
A_04:13932042-13934042	AT2G24450.1	FLA3	FASCICLIN-like arabinogalactan protein 3 precursor	3.67e-101
A_05:12088-14088	AT3G23590.1	MED33A, MED5A, RFR1	REF4-related 1	2.38e-107
A_05:24306089-24308089	AT1G73730.1	AtEIL3, SLIM1, ATSLIM, EIL3	ARABIDOPSIS THALIANA SULFUR LIMITATION 1, SULFUR LIMITATION 1, ETHYLENE-INSENSITIVE3-like 3	5.74e-121
A_07:2971487-2973487	AT4G29920.2	AtHSPR, SMXL4	SMAX1-like 4, Arabidopsis thaliana heat shock protein-related	8.93e-17
A_07:26239264-26241264	AT1G74120.1	mTERF15	mitochondrial transcription termination factor 15	0
A_07:28792929-28794929	AT1G80300.1	ATNTT1, NTT1	nucleotide transporter 1	1.08e-136
A_07:28792929-28794929	AT1G80310.1	MOT2	molybdate transporter 2	2.24e-24
A_08:16181733-16183733	AT4G17230.1	SCL13	SCARECROW-like 13	0
A_08:16181733-16183733	AT5G48150.4	PAT1	phytochrome a signal transduction 1	4.1e-143
A_08:26541691-26543691	AT1G12520.1	AtHMP03, ATCCS, CCS	HEAVY METAL ASSOCIATED PROTEIN 3, copper chaperone for SOD1	4.14e-109
A_09:1541108-1543108	AT4G03430.2	STA1, EMB2770	STARIK 1, EMBRYO DEFECTIVE 2770, STABILIZED 1	0
A_09:1541108-1543108	AT4G38590.2	BGAL14	beta-galactosidase 14	2.03e-33
A_09:1541180-1543180	AT4G03430.2	STA1, EMB2770	STARIK 1, EMBRYO DEFECTIVE 2770, STABILIZED 1	0
A_09:1684724-1686724	AT3G26570.2	PHT2;1, ORF02	phosphate transporter 2;1	1.61e-147
A_09:2993750-2995750	AT5G30510.1	ARRPS1, RPS1, PRPS1	plastid ribosomal protein S1, ribosomal protein S1	1.25e-44
A_09:9163462-9165462	AT1G62280.1	SLAH1	SLAC1 homologue 1	1.57e-151
A_10:1545845-1547845	AT5G20960.1	ATAO, AAO1, AOalpha, AO1, AT-AO1, AtAO1	ARABIDOPSIS THALIANA ALDEHYDE OXIDASE 1, Arabidopsis thaliana aldehyde oxidase 1, aldehyde oxidase 1, aldehyde oxidase alpha	3.59e-16
B_01:3712317-3714317	AT3G49470.1	NACA2	nascent polypeptide-associated complex subunit alpha-like protein 2	5.32e-41
B_01:14535688-14537688	AT3G30775.1	ERD5, PDH1, ATPOX, PRO1, PRODH, AT-POX, ATPDH	ARABIDOPSIS THALIANA PROLINE OXIDASE, PROLINE DEHYDROGENASE, EARLY RESPONSIVE TO DEHYDRATION 5, proline dehydrogenase 1	1.47e-100
B_01:14535688-14537688	AT5G38710.2	PDH2		4.7e-68
B_02:3290748-3292748	AT3G44340.4	CEF	clone eighty-four	1.34e-12
B_02:3300320-3302320	AT4G32620.2	EPCR1		0
B_02:4185060-4187060	AT5G40010.1	AATP1, ASD	AAA-ATPase 1, ATPase-in-Seed-Development	2.02e-113
B_02:14796325-14798325	AT4G14605.1	MDA1	MTERF DEFECTIVE IN Arabidopsis1	0
B_02:58506375-58508375	AT1G68120.1	ATBPC3, BPC3	basic pentacysteine 3	5.06e-118
B_03:2846318-2848318	AT5G10470.1	KCA1, KAC1	kinesin like protein for actin based chloroplast movement 1, KINESIN CDKA;1 ASSOCIATED 1	7.42e-111
B_03:3956738-3958738	AT5G14310.1	AtCXE16, CXE16	carboxyesterase 16	1e-110
B_03:3956738-3958738	AT3G63010.1	ATGID1B, GID1B	GA INSENSITIVE DWARF1B	2.13e-16
B_03:4745117-4747117	AT4G27140.1	SESA1, AT2S1	seed storage albumin 1	2.21e-23
B_03:5353911-5355911	AT5G20360.5	Phox3	Phox3	1.05e-178
B_03:5577512-5579512	AT2G40930.1	ATUBP5, PDE323, UBP5	ubiquitin-specific protease 5, PIGMENT DEFECTIVE EMBRYO 323	1.95e-52
B_03:5585525-5587525	AT5G22060.1	ATJ2, J2	DNAJ homologue 2, ARABIDOPSIS THALIANA DNAJ HOMOLOGUE 2	1.45e-150
B_03:5938846-5940846	AT5G60740.1	ABCG28	ATP-binding cassette G28	6.55e-139
B_03:5938846-5940846	AT2G37010.1	NAP12, ATNAP12	non-intrinsic ABC protein 12	7.38e-67
B_03:6840720-6842720	AT5G57320.2	VLN5	villin 5	1.17e-83
B_03:7509294-7511294	AT5G55450.1	AtLTP4.4		1.31e-28
B_03:9100086-9102086	AT5G63530.1	ATFP3, AtHMP54, FP3	farnesylated protein 3, ARABIDOPSIS THALIANA FARNESYLATED PROTEIN 3, HEAVY METAL ASSOCIATED PROTEIN 54	3.66e-06
B_03:11419202-11421202	AT2G35940.1	EDA29, BLH1	BEL1-like homeodomain 1, embryo sac development arrest 29	8.45e-113
B_03:16281672-16283672	AT1G01680.1	ATPUB54, PUB54	plant U-box 54, PLANT U-BOX 54	1.9e-26
B_03:27395971-27397971	AT4G00900.2	ECA2, ATECA2	ER-type Ca2+-ATPase 2, ARABIDOPSIS THALIANA ER-TYPE CA2+-ATPASE 2	0
B_03:29720117-29722117	AT4G03430.2	STA1, EMB2770	STARIK 1, EMBRYO DEFECTIVE 2770, STABILIZED 1	0
B_03:29720117-29722117	AT4G38590.2	BGAL14	beta-galactosidase 14	1.07e-33
B_03:29814531-29816531	AT4G05460.1	AtSKIP19, SKIP19	SKP1/ASK-Interacting protein 19	3.59e-36
B_03:55226686-55228686	AT3G46740.1	1-Mar, TOC75, TOC75-III	MODIFIER OF ARG1 1, translocon at the outer envelope membrane of chloroplasts 75-III	4.11e-179
B_03:60242462-60244462	AT3G51770.2	ATEOL1, ETO1	ETHYLENE OVERPRODUCER 1, ARABIDOPSIS ETHYLENE OVERPRODUCER 1	0
B_03:61986951-61988951	AT3G54430.1	SRS6	SHI-related sequence 6	7.54e-60
B_03:62128643-62130643	AT3G54650.1	FBL17	F BOX-LIKE17	1.71e-79
B_03:62253479-62255479	AT3G54850.1	PUB14, ATPUB14	plant U-box 14	0
B_03:62273124-62275124	AT3G54890.4	LHCA1	photosystem I light harvesting complex gene 1	6.28e-68
B_03:63329777-63331777	AT3G56860.10	UBA2A	UBP1-associated protein 2A	1.5e-152
B_04:6497082-6499082	AT3G53720.1	CHX20, ATCHX20	cation/H+ exchanger 20	7.48e-180
B_04:13958821-13960821	AT1G06070.1	bZIP69	basic leucine-zipper 69	5.17e-117
B_04:13958821-13960821	AT2G31370.5	AtbZIP59, PosF21	PosF21	2.55e-93
B_04:56036787-56038787	AT1G64280.1	NIM1, ATNPR1, SAI1, NPR1	NONEXPRESSER OF PR GENES 1, SALICYLIC ACID INSENSITIVE 1, NON-INDUCIBLE IMMUNITY 1, ARABIDOPSIS NONEXPRESSER OF PR GENES 1	4.07e-38
B_04:57298749-57300749	AT5G65540.1	TAFL		1.34e-87
B_04:59383705-59385705	AT3G49600.1	ATUBP26, SUP32, UBP26	ubiquitin-specific protease 26	0
B_04:61282075-61284075	AT2G38100.2	NPF5.5		0
B_06:23159025-23161025	AT1G27500.1	KLCR3, CMU3	kinesin light chain-related 3, h cellulose synthase?microtubule uncoupling 3	0
B_06:24744221-24746221	AT1G29310.2	Sec. 61-alpha1		2.33e-164
B_07:36529710-36531710	AT1G67360.1	LDAP1, SRP1	LD-associated protein 1, small rubber particle protein	3.35e-84
B_07:39631733-39633733	AT1G60770.1	RPPR4	Ribosomal Pentatricopeptide Repeat Protein 4	7.9e-54
B_07:40256594-40258594	AT1G02065.2	SPL8	squamosa promoter binding protein-like 8	5.23e-94
B_08:7159520-7161520	AT4G38160.2	PDE191, mTERF6	pigment defective 191, mitochondrial transcription termination factor 6	0
B_08:7386267-7388267	AT1G09070.1	(AT)SRC2, SRC2, AtSRC2	soybean gene regulated by cold-2, SOYBEAN GENE REGULATED BY COLD-2	8.94e-25
B_08:17094040-17096040	AT5G05630.1	RMV1, LAT1, PUT3, LHR1	POLYAMINE UPTAKE TRANSPORTER 3, OWER EXPRESSION OF HEAT RESPONSIVE GENE1, L-Amino acid Transporter1, resistant to methyl viologen 1	0
B_08:17094040-17096040	AT1G31830.1	AtPUT2, PQR2, PUT2	POLYAMINE UPTAKE TRANSPORTER 2, PARAQUAT-RESISTANT 2	0
PM30_IL190
A_01:9915760-9917760	AT4G27320.2	ATPHOS34, PHOS34, USP21		8.78e-73
A_01:13573612-13575612	AT3G50410.1	OBP1, DOF3.4	DOF protein 3.4, OBF binding protein 1	5.76e-94
A_01:33149860-33151860	AT3G22630.1	PBD1, PRCGB	20S proteasome beta subunit D1	1.21e-102
A_01:33149860-33151860	AT3G22620.1	LTPG20	glycosylphosphatidylinositol-anchored lipid protein transfer 20	1.27e-22
A_01:34826995-34828995	AT3G19540.1	BDR4	Boundary of ROP domain4	0
A_01:36518472-36520472	AT3G16410.1	NSP4	nitrile specifier protein 4	5.44e-57
A_01:36518472-36520472	AT3G16420.2	PBPI, JAL30, PBP1	PYK10-binding protein 1, JACALIN-RELATED LECTIN 30	4.29e-19
A_01:37264001-37266001	AT3G14660.1	CYP72A13	"cytochrome P450, family 72, subfamily A, polypeptide 13"	1.21e-174			Kumar et al., 2022
A_02:7465442-7467442	AT5G54390.1	HL, ATAHL, AHL	HAL2-like	0
A_02:7465442-7467442	AT5G63980.1	ALX8, SUPO1, AtFRY1, HOS2, ATSAL1, SAL1, RON1, FRY1	HIGH EXPRESSION OF OSMOTICALLY RESPONSIVE GENES 2, suppressors of PIN1 overexpression 1, ALTERED EXPRESSION OF APX2 8, FIERY1, ROTUNDA 1	2e-63
A_03:2644497-2646497	AT5G14520.1	PES	PESCADILLO	4.86e-65
A_04:13932042-13934042	AT2G24450.1	FLA3	FASCICLIN-like arabinogalactan protein 3 precursor	3.67e-101
A_04:14197854-14199854	AT2G24790.1	BBX4, ATCOL3, COL3	B-box domain protein 4, CONSTANS-like 3	7.18e-131
A_04:22171059-22173059	AT2G44940.1	ERF34	Ethylene-responsive transcription factor 34	2.62e-83
A_07:2971487-2973487	AT4G29920.2	AtHSPR, SMXL4	SMAX1-like 4, Arabidopsis thaliana heat shock protein-related	8.93e-17
A_07:11640559-11642559	AT1G24280.1	G6PD3	glucose-6-phosphate dehydrogenase 3	5.35e-34
A_07:15830973-15832973	AT2G28840.1	XBAT31	XB3 ortholog 1 in Arabidopsis thaliana	8.46e-94
A_07:26239264-26241264	AT1G74120.1	mTERF15	mitochondrial transcription termination factor 15	0
A_08:18973734-18975734	AT4G03430.2	STA1, EMB2770	STARIK 1, EMBRYO DEFECTIVE 2770, STABILIZED 1	0
A_08:18973734-18975734	AT4G38590.2	BGAL14	beta-galactosidase 14	2.71e-34
A_08:18973755-18975755	AT4G03430.2	STA1, EMB2770	STARIK 1, EMBRYO DEFECTIVE 2770, STABILIZED 1	0
A_08:26541691-26543691	AT1G12520.1	AtHMP03, ATCCS, CCS	HEAVY METAL ASSOCIATED PROTEIN 3, copper chaperone for SOD1	4.14e-109
A_09:45791524-45793524	AT1G07670.1	ATECA4, ECA4	endomembrane-type CA-ATPase 4	0
A_09:47019441-47021441	AT1G01090.1	PDH-E1 ALPHA	pyruvate dehydrogenase E1 alpha	0
B_01:3712317-3714317	AT5G13850.1	NACA3	nascent polypeptide-associated complex subunit alpha-like protein 3	5.77e-54
B_01:58632859-58634859	AT1G55915.4	WSS1A	Wss1/SPRTN type repair protease A	8.21e-106
B_03:3956738-3958738	AT5G14310.1	AtCXE16, CXE16	carboxyesterase 16	1e-110
B_03:3956780-3958780	AT3G63010.1	ATGID1B, GID1B	GA INSENSITIVE DWARF1B	2.13e-16
B_03:4745117-4747117	AT4G27140.1	SESA1, AT2S1	seed storage albumin 1	2.21e-23
B_03:5353911-5355911	AT5G20360.3	Phox3	Phox3	1.21e-14
B_03:62128643-62130643	AT3G54650.1	FBL17	F BOX-LIKE17	1.71e-79
B_03:62273124-62275124	AT3G54890.4	LHCA1	photosystem I light harvesting complex gene 1	6.28e-68
B_03:62332661-62334661	AT3G54950.1	PLA IIIA, pPLAIIIbeta, PLP7	patatin-related phospholipase IIIbeta, patatin-like protein 6, PATATIN-LIKE PROTEIN 7	0
B_04:6497082-6499082	AT3G53720.1	CHX20, ATCHX20	cation/H+ exchanger 20	7.48e-180
B_04:7112822-7114822	AT3G56140.1	RER6	RETICULATA-RELATED 6	1.4e-146
B_04:7112822-7114822	AT2G40400.1	BPG3, RER5	RETICULATA-RELATED 5, Brz-insensitive-pale green 3	1.53e-133
B_04:57666568-57668568	AT5G10010.1	HIT4	HEAT INTOLERANT 4	3.96e-10
B_04:57666570-57668570	AT5G10010.1	HIT4	HEAT INTOLERANT 4	3.96e-10
B_07:46105757-46107757	AT1G60400.1	PEG3		1.69e-68
B_07:46105782-46107782	AT1G60400.1	PEG3		1.69e-68
B_07:49817680-49819680	AT1G22070.1	TGA3	TGA1A-related gene 3	1.11e-130
B_07:51167369-51169369	AT1G28370.2	ERF11, ATERF11	ERF DOMAIN PROTEIN 11, ERF domain protein 11	4.74e-44
B_07:51231110-51233110	AT1G28520.4	VOZ1, ATVOZ1	VASCULAR PLANT ONE ZINC FINGER PROTEIN, vascular plant one zinc finger protein	0
B_07:57059671-57061671	AT1G10170.2	NFXL1, ATNFXL1	NF-X-like 1	0
B_08:3539150-3541150	AT4G25520.2	SLK1	SEUSS-like 1	1.16e-81
B_08:6180303-6182303	AT5G23060.2	CaS	calcium sensing receptor	1.12e-78
B_08:7159520-7161520	AT4G38160.2	PDE191, mTERF6	pigment defective 191, mitochondrial transcription termination factor 6	0
B_08:41594107-41596107	AT4G23160.2	CRK8	cysteine-rich RLK (RECEPTOR-like protein kinase) 8	1.03e-85
B_08:64561976-64563976	AT4G36080.2	TRA1b		0
B_08:65020267-65022267	AT2G17265.1	DRM1, HSK, DMR1	DOWNY MILDEW RESISTANT 1, homoserine kinase	2.33e-130
B_08:67713450-67715450	AT1G14687.1	AtHB32, HB32, ZHD14	homeobox protein 32, ZINC FINGER HOMEODOMAIN 14	1.44e-83
